# Supplementary material for: 3,3,6,6-Tetra­methyl-9-(2-nitro­phen­yl)-3,4,6,7-tetra­hydro-2H-xanthene-1,8(5H,9H)-dione
Source: Acta Crystallogr Sect E Struct Rep Online. 2010 Jul 31;66(Pt 8):o2129. doi: 10.1107/S1600536810029211 (PMC3007304; doi:10.1107/S1600536810029211)
Supplement: Supplementary file 1 [file e-66-o2129-sup1.cif]

##############################################################################
###                                                                        ###
###        Electronic paper (Acta Crystallographica Section E)             ###
###                                                                        ###
##############################################################################
#                                                                            #
# This CIF contains the data in a paper accepted for publication in Acta     #
# Crystallographica Section E. It conforms to the requirements of Notes      #
# for Authors for Section E, and has been peer reviewed under the auspices   #
# of the IUCr Commission on Journals.                                        #
#                                                                            #
# Full details of the Crystallographic Information File format               #
# are given in the paper "The Crystallographic Information File (CIF):       #
# a New Standard Archive File for Crystallography" by S. R. Hall, F. H.      #
# Allen and I. D. Brown [Acta Cryst. (1991), A47, 655-685].                  #
#                                                                            #
# The current version of the core CIF dictionary is obtainable from          #
# ftp://ftp.iucr.org/pub/cif_core.dic. The current version number is 2.4.    #
#                                                                            #
# Software is freely available for graphical display of the structure(s) in  #
# this CIF.  For information consult the CIF home page http://www.iucr.org/  #
# cif/home.html                                                              #
#                                                                            #
# This file may be used for bona fide research purposes within the           #
# scientific community so long as proper attribution is given to the journal # 
# article from which it was obtained.                                        #
#                                                                            #
##############################################################################
                                             
data_I
_audit_creation_method     SHELXL-97
_chemical_name_systematic
;
3,3,6,6-Tetramethyl-9-(2-nitrophenyl)-3,4,6,7-tetrahydro-2<i>H</i>-xanthene-1,
8(5<i>H</i>,9<i>H</i>)-dione
;
_chemical_name_common     ?
_chemical_formula_moiety     'C23 H25 N O5'
_chemical_formula_sum     'C23 H25 N O5'
_chemical_formula_iupac     'C23 H25 N O5'
_chemical_formula_weight     395.44
_chemical_melting_point     ?
_symmetry_cell_setting     orthorhombic
_symmetry_space_group_name_H-M     Pbca
loop_
    _symmetry_equiv_pos_as_xyz
    'x, y, z'
    '-x+1/2, -y, z+1/2'
    '-x, y+1/2, -z+1/2'
    'x+1/2, -y+1/2, -z'
    '-x, -y, -z'
    'x-1/2, y, -z-1/2'
    'x, -y-1/2, z-1/2'
    '-x-1/2, y-1/2, z'
_cell_length_a     12.199(2)
_cell_length_b     10.510(2)
_cell_length_c     32.484(7)
_cell_angle_alpha     90.00
_cell_angle_beta     90.00
_cell_angle_gamma     90.00
_cell_volume     4164.9(14)
_cell_formula_units_Z     8
_cell_measurement_reflns_used     9106
_cell_measurement_theta_min     1.8808
_cell_measurement_theta_max     28.0631
_cell_measurement_temperature     113(2)
_exptl_crystal_description     prism
_exptl_crystal_colour     white
_exptl_crystal_size_max     0.20
_exptl_crystal_size_mid     0.16
_exptl_crystal_size_min     0.10
_exptl_crystal_density_diffrn     1.261
_exptl_crystal_density_meas     ?
_exptl_crystal_density_method     'not measured'
_exptl_crystal_F_000     1680
_exptl_absorpt_coefficient_mu     0.089
_exptl_absorpt_correction_type     multi-scan
_exptl_absorpt_process_details     '(CrystalClear; Rigaku, 2002)'
_exptl_absorpt_correction_T_min     0.9825
_exptl_absorpt_correction_T_max     0.9912
_exptl_special_details
;
;
_diffrn_ambient_temperature     113(2)
_diffrn_radiation_type     MoK\a
_diffrn_radiation_wavelength     0.71073
_diffrn_radiation_source     'rotating anode'
_diffrn_radiation_monochromator     confocal
_diffrn_measurement_device_type     'Rigaku Saturn CCD area-detector'
_diffrn_measurement_method     '\w and \f scans'
_diffrn_detector_area_resol_mean     7.31
_diffrn_reflns_number     21559
_diffrn_reflns_av_R_equivalents     0.0534
_diffrn_reflns_av_sigmaI/netI     0.0471
_diffrn_reflns_theta_min     2.51
_diffrn_reflns_theta_max     25.02
_diffrn_reflns_theta_full     25.02
_diffrn_measured_fraction_theta_max     0.995
_diffrn_measured_fraction_theta_full     0.995
_diffrn_reflns_limit_h_min     -14
_diffrn_reflns_limit_h_max     14
_diffrn_reflns_limit_k_min     -10
_diffrn_reflns_limit_k_max     12
_diffrn_reflns_limit_l_min     -38
_diffrn_reflns_limit_l_max     36
_diffrn_standards_number     0
_diffrn_standards_interval_count     0
_diffrn_standards_interval_time     0
_diffrn_standards_decay_%     0
_refine_special_details
;
Refinement of <i>F</i>^2^ against ALL reflections. The weighted <i>R</i>-factor
<i>wR</i> and goodness of fit <i>S</i> are based on <i>F</i>^2^, conventional
<i>R</i>-factors <i>R</i> are based on <i>F</i>, with <i>F</i> set to zero for
negative <i>F</i>^2^. The threshold expression of <i>F</i>^2^ >
\s(<i>F</i>^2^) is used only for calculating <i>R</i>-factors(gt) <i>etc</i>.
and is not relevant to the choice of reflections for refinement.
<i>R</i>-factors based on <i>F</i>^2^ are statistically about twice as large
as those based on <i>F</i>, and <i>R</i>- factors based on ALL data will be
even larger.
;
_reflns_number_total     3670
_reflns_number_gt     3242
_reflns_threshold_expression     >2sigma(I)
_refine_ls_structure_factor_coef     Fsqd
_refine_ls_matrix_type     full
_refine_ls_R_factor_all     0.0737
_refine_ls_R_factor_gt     0.0632
_refine_ls_wR_factor_gt     0.1385
_refine_ls_wR_factor_ref     0.1444
_refine_ls_goodness_of_fit_ref     1.158
_refine_ls_restrained_S_all     1.158
_refine_ls_number_reflns     3670
_refine_ls_number_parameters     267
_refine_ls_number_restraints     0
_refine_ls_hydrogen_treatment     constr
_refine_ls_weighting_scheme     calc
_refine_ls_weighting_details
         'calc w=1/[\s^2^(Fo^2^)+(0.0574P)^2^+1.5964P] where P=(Fo^2^+2Fc^2^)/3'
_atom_sites_solution_hydrogens     geom
_atom_sites_solution_primary     direct
_atom_sites_solution_secondary     difmap
_refine_ls_shift/su_max     0.001
_refine_ls_shift/su_mean     0.000
_refine_diff_density_max     0.223
_refine_diff_density_min     -0.239
_refine_ls_extinction_method     SHELXL
_refine_ls_extinction_coef     0.0098(8)
_refine_ls_extinction_expression
                                  'Fc^*^=kFc[1+0.001xFc^2^\l^3^/sin(2\q)]^-1/4^'
loop_
    _atom_type_symbol
    _atom_type_description
    _atom_type_scat_dispersion_real
    _atom_type_scat_dispersion_imag
    _atom_type_scat_source
    'C' 'C' 0.0033 0.0016
                         'International Tables Vol C Tables 4.2.6.8 and 6.1.1.4'
    'H' 'H' 0.0000 0.0000
                         'International Tables Vol C Tables 4.2.6.8 and 6.1.1.4'
    'N' 'N' 0.0061 0.0033
                         'International Tables Vol C Tables 4.2.6.8 and 6.1.1.4'
    'O' 'O' 0.0106 0.0060
                         'International Tables Vol C Tables 4.2.6.8 and 6.1.1.4'
_computing_data_collection     'CrystalClear (Rigaku, 2002)'
_computing_cell_refinement     'CrystalClear (Rigaku, 2002)'
_computing_data_reduction     'CrystalClear (Rigaku, 2002)'
_computing_structure_solution     'SHELXS97 (Sheldrick, 2008)'
_computing_structure_refinement     'SHELXS97 (Sheldrick, 2008)'
_computing_molecular_graphics     'SHELXTL (Sheldrick, 2008)'
_computing_publication_material     'SHELXTL (Sheldrick, 2008)'
loop_
    _atom_site_type_symbol
    _atom_site_label
    _atom_site_fract_x
    _atom_site_fract_y
    _atom_site_fract_z
    _atom_site_U_iso_or_equiv
    _atom_site_adp_type
    _atom_site_calc_flag
    _atom_site_refinement_flags
    _atom_site_occupancy
    _atom_site_disorder_assembly
    _atom_site_disorder_group
    O O1 0.54601(12) 0.17933(14) 0.36579(4) 0.0237(4) Uani d . 1 . .
    O O2 0.25719(14) 0.45727(16) 0.40103(5) 0.0387(5) Uani d . 1 . .
    O O3 0.49229(13) 0.50696(15) 0.26800(4) 0.0306(4) Uani d . 1 . .
    O O4 0.77268(15) 0.56112(18) 0.42780(6) 0.0474(5) Uani d . 1 . .
    O O5 0.78206(14) 0.76618(17) 0.42061(5) 0.0400(5) Uani d . 1 . .
    N N1 0.73522(16) 0.66330(19) 0.41615(5) 0.0299(5) Uani d . 1 . .
    C C1 0.56412(18) 0.2415(2) 0.32907(6) 0.0219(5) Uani d . 1 . .
    C C2 0.64378(18) 0.1708(2) 0.30297(6) 0.0227(5) Uani d . 1 . .
    H H2A 0.6054 0.0996 0.2892 0.027 Uiso calc R 1 . .
    H H2B 0.7015 0.1340 0.3208 0.027 Uiso calc R 1 . .
    C C3 0.69762(18) 0.2553(2) 0.27026(6) 0.0226(5) Uani d . 1 . .
    C C4 0.60627(18) 0.3304(2) 0.24887(6) 0.0246(5) Uani d . 1 . .
    H H4A 0.6398 0.3897 0.2288 0.029 Uiso calc R 1 . .
    H H4B 0.5596 0.2702 0.2333 0.029 Uiso calc R 1 . .
    C C5 0.53483(18) 0.4053(2) 0.27790(6) 0.0244(5) Uani d . 1 . .
    C C6 0.51360(17) 0.3502(2) 0.31886(6) 0.0214(5) Uani d . 1 . .
    C C7 0.43583(17) 0.4193(2) 0.34753(6) 0.0230(5) Uani d . 1 . .
    H H7 0.3668 0.4380 0.3321 0.028 Uiso calc R 1 . .
    C C8 0.40825(17) 0.3317(2) 0.38289(6) 0.0238(5) Uani d . 1 . .
    C C9 0.31381(19) 0.3637(2) 0.40908(7) 0.0296(5) Uani d . 1 . .
    C C10 0.2868(2) 0.2742(2) 0.44399(7) 0.0343(6) Uani d . 1 . .
    H H10A 0.2361 0.2078 0.4337 0.041 Uiso calc R 1 . .
    H H10B 0.2481 0.3224 0.4658 0.041 Uiso calc R 1 . .
    C C11 0.3870(2) 0.2095(2) 0.46289(6) 0.0298(6) Uani d . 1 . .
    C C12 0.44987(19) 0.1422(2) 0.42801(6) 0.0261(5) Uani d . 1 . .
    H H12A 0.5227 0.1156 0.4383 0.031 Uiso calc R 1 . .
    H H12B 0.4094 0.0647 0.4198 0.031 Uiso calc R 1 . .
    C C13 0.46462(17) 0.2256(2) 0.39124(6) 0.0227(5) Uani d . 1 . .
    C C14 0.75809(19) 0.1729(2) 0.23874(6) 0.0278(5) Uani d . 1 . .
    H H14A 0.8182 0.1276 0.2524 0.042 Uiso calc R 1 . .
    H H14B 0.7878 0.2272 0.2169 0.042 Uiso calc R 1 . .
    H H14C 0.7070 0.1112 0.2268 0.042 Uiso calc R 1 . .
    C C15 0.78024(19) 0.3455(2) 0.29057(7) 0.0295(5) Uani d . 1 . .
    H H15A 0.8387 0.2957 0.3035 0.044 Uiso calc R 1 . .
    H H15B 0.7429 0.3968 0.3115 0.044 Uiso calc R 1 . .
    H H15C 0.8119 0.4017 0.2696 0.044 Uiso calc R 1 . .
    C C16 0.4605(2) 0.3084(2) 0.48427(7) 0.0421(7) Uani d . 1 . .
    H H16A 0.4185 0.3519 0.5058 0.063 Uiso calc R 1 . .
    H H16B 0.4859 0.3708 0.4640 0.063 Uiso calc R 1 . .
    H H16C 0.5238 0.2656 0.4966 0.063 Uiso calc R 1 . .
    C C17 0.3501(2) 0.1099(2) 0.49439(7) 0.0395(7) Uani d . 1 . .
    H H17A 0.3046 0.0458 0.4807 0.059 Uiso calc R 1 . .
    H H17B 0.3075 0.1514 0.5161 0.059 Uiso calc R 1 . .
    H H17C 0.4146 0.0687 0.5065 0.059 Uiso calc R 1 . .
    C C18 0.48347(18) 0.5456(2) 0.36303(6) 0.0237(5) Uani d . 1 . .
    C C19 0.42695(19) 0.6595(2) 0.35885(6) 0.0281(5) Uani d . 1 . .
    H H19 0.3565 0.6592 0.3464 0.034 Uiso calc R 1 . .
    C C20 0.4708(2) 0.7741(2) 0.37241(7) 0.0318(6) Uani d . 1 . .
    H H20 0.4305 0.8507 0.3689 0.038 Uiso calc R 1 . .
    C C21 0.57294(19) 0.7774(2) 0.39100(6) 0.0296(5) Uani d . 1 . .
    H H21 0.6043 0.8551 0.4002 0.035 Uiso calc R 1 . .
    C C22 0.62764(18) 0.6625(2) 0.39566(6) 0.0250(5) Uani d . 1 . .
    C C23 0.58551(18) 0.5471(2) 0.38256(6) 0.0241(5) Uani d . 1 . .
    H H23 0.6252 0.4704 0.3868 0.029 Uiso calc R 1 . .
loop_
    _atom_site_aniso_label
    _atom_site_aniso_U_11
    _atom_site_aniso_U_22
    _atom_site_aniso_U_33
    _atom_site_aniso_U_12
    _atom_site_aniso_U_13
    _atom_site_aniso_U_23
    O1 0.0265(9) 0.0227(9) 0.0221(7) 0.0030(7) 0.0026(6) 0.0018(6)
    O2 0.0319(10) 0.0312(10) 0.0529(10) 0.0085(8) 0.0103(8) 0.0031(8)
    O3 0.0332(10) 0.0266(10) 0.0319(8) 0.0075(8) -0.0029(7) 0.0042(7)
    O4 0.0405(12) 0.0360(12) 0.0655(12) -0.0072(9) -0.0202(9) 0.0157(9)
    O5 0.0310(10) 0.0320(11) 0.0572(11) -0.0071(8) 0.0037(8) -0.0187(8)
    N1 0.0283(11) 0.0318(12) 0.0297(10) -0.0046(10) 0.0018(8) -0.0044(8)
    C1 0.0237(12) 0.0211(12) 0.0209(10) -0.0029(10) -0.0028(8) -0.0011(8)
    C2 0.0260(12) 0.0187(12) 0.0232(10) 0.0014(10) -0.0016(8) -0.0011(8)
    C3 0.0248(12) 0.0183(12) 0.0246(10) -0.0003(10) 0.0008(8) -0.0002(8)
    C4 0.0275(12) 0.0234(12) 0.0228(10) 0.0001(10) 0.0001(9) 0.0000(9)
    C5 0.0220(12) 0.0227(13) 0.0286(11) -0.0012(10) -0.0045(9) -0.0003(9)
    C6 0.0214(12) 0.0191(12) 0.0236(10) -0.0002(9) -0.0016(8) -0.0018(8)
    C7 0.0198(11) 0.0230(12) 0.0261(11) 0.0015(10) -0.0030(8) -0.0012(9)
    C8 0.0229(12) 0.0224(12) 0.0262(10) -0.0018(10) -0.0014(9) -0.0016(9)
    C9 0.0277(13) 0.0249(13) 0.0362(12) -0.0018(11) 0.0035(10) -0.0045(10)
    C10 0.0342(14) 0.0283(14) 0.0403(13) -0.0020(12) 0.0134(10) -0.0021(10)
    C11 0.0347(14) 0.0253(13) 0.0293(11) -0.0053(11) 0.0079(10) -0.0030(10)
    C12 0.0272(12) 0.0237(13) 0.0273(11) -0.0023(10) 0.0032(9) 0.0004(9)
    C13 0.0194(11) 0.0232(13) 0.0253(10) -0.0035(10) 0.0016(8) -0.0047(9)
    C14 0.0305(13) 0.0264(13) 0.0266(11) 0.0005(11) 0.0043(9) 0.0008(9)
    C15 0.0302(13) 0.0247(13) 0.0336(11) -0.0027(11) -0.0029(9) -0.0019(10)
    C16 0.0536(17) 0.0411(17) 0.0318(12) -0.0137(14) 0.0024(11) -0.0090(11)
    C17 0.0483(17) 0.0366(16) 0.0337(12) -0.0024(13) 0.0133(11) 0.0013(11)
    C18 0.0280(12) 0.0224(13) 0.0207(10) 0.0004(10) 0.0026(8) -0.0021(8)
    C19 0.0286(13) 0.0261(14) 0.0296(11) 0.0041(11) -0.0028(9) 0.0000(9)
    C20 0.0393(15) 0.0213(13) 0.0349(12) 0.0077(11) 0.0005(10) -0.0017(10)
    C21 0.0364(14) 0.0240(13) 0.0283(11) -0.0024(11) 0.0042(10) -0.0028(9)
    C22 0.0255(12) 0.0261(13) 0.0236(10) -0.0030(10) 0.0021(8) -0.0004(8)
    C23 0.0265(12) 0.0211(12) 0.0246(10) 0.0021(10) 0.0018(9) -0.0004(9)
_geom_special_details
;
All e.s.d.'s (except the e.s.d. in the dihedral angle between two l.s. planes)
are estimated using the full covariance matrix. The cell e.s.d.'s are taken
into account individually in the estimation of e.s.d.'s in distances, angles
and torsion angles; correlations between e.s.d.'s in cell parameters are only
used when they are defined by crystal symmetry. An approximate (isotropic)
treatment of cell e.s.d.'s is used for estimating e.s.d.'s involving l.s.
planes.
;
loop_
    _geom_bond_atom_site_label_1
    _geom_bond_atom_site_label_2
    _geom_bond_site_symmetry_2
    _geom_bond_distance
    _geom_bond_publ_flag
    O1 C1 . 1.378(2) ?
    O1 C13 . 1.381(2) ?
    O2 C9 . 1.230(3) ?
    O3 C5 . 1.230(3) ?
    O4 N1 . 1.227(2) ?
    O5 N1 . 1.231(2) ?
    N1 C22 . 1.472(3) ?
    C1 C6 . 1.340(3) ?
    C1 C2 . 1.488(3) ?
    C2 C3 . 1.533(3) ?
    C2 H2A . 0.9900 ?
    C2 H2B . 0.9900 ?
    C3 C14 . 1.531(3) ?
    C3 C4 . 1.532(3) ?
    C3 C15 . 1.533(3) ?
    C4 C5 . 1.507(3) ?
    C4 H4A . 0.9900 ?
    C4 H4B . 0.9900 ?
    C5 C6 . 1.474(3) ?
    C6 C7 . 1.515(3) ?
    C7 C8 . 1.510(3) ?
    C7 C18 . 1.534(3) ?
    C7 H7 . 1.0000 ?
    C8 C13 . 1.338(3) ?
    C8 C9 . 1.471(3) ?
    C9 C10 . 1.510(3) ?
    C10 C11 . 1.528(3) ?
    C10 H10A . 0.9900 ?
    C10 H10B . 0.9900 ?
    C11 C17 . 1.531(3) ?
    C11 C16 . 1.538(3) ?
    C11 C12 . 1.540(3) ?
    C12 C13 . 1.492(3) ?
    C12 H12A . 0.9900 ?
    C12 H12B . 0.9900 ?
    C14 H14A . 0.9800 ?
    C14 H14B . 0.9800 ?
    C14 H14C . 0.9800 ?
    C15 H15A . 0.9800 ?
    C15 H15B . 0.9800 ?
    C15 H15C . 0.9800 ?
    C16 H16A . 0.9800 ?
    C16 H16B . 0.9800 ?
    C16 H16C . 0.9800 ?
    C17 H17A . 0.9800 ?
    C17 H17B . 0.9800 ?
    C17 H17C . 0.9800 ?
    C18 C19 . 1.389(3) ?
    C18 C23 . 1.397(3) ?
    C19 C20 . 1.389(3) ?
    C19 H19 . 0.9500 ?
    C20 C21 . 1.385(3) ?
    C20 H20 . 0.9500 ?
    C21 C22 . 1.388(3) ?
    C21 H21 . 0.9500 ?
    C22 C23 . 1.385(3) ?
    C23 H23 . 0.9500 ?
loop_
    _geom_angle_atom_site_label_1
    _geom_angle_atom_site_label_2
    _geom_angle_atom_site_label_3
    _geom_angle_site_symmetry_1
    _geom_angle_site_symmetry_3
    _geom_angle
    _geom_angle_publ_flag
    C1 O1 C13 . . 117.83(17) ?
    O4 N1 O5 . . 124.0(2) ?
    O4 N1 C22 . . 117.83(19) ?
    O5 N1 C22 . . 118.1(2) ?
    C6 C1 O1 . . 123.00(18) ?
    C6 C1 C2 . . 125.82(18) ?
    O1 C1 C2 . . 111.17(17) ?
    C1 C2 C3 . . 112.65(18) ?
    C1 C2 H2A . . 109.1 ?
    C3 C2 H2A . . 109.1 ?
    C1 C2 H2B . . 109.1 ?
    C3 C2 H2B . . 109.1 ?
    H2A C2 H2B . . 107.8 ?
    C14 C3 C4 . . 109.77(17) ?
    C14 C3 C15 . . 108.71(18) ?
    C4 C3 C15 . . 110.81(18) ?
    C14 C3 C2 . . 110.01(17) ?
    C4 C3 C2 . . 107.53(18) ?
    C15 C3 C2 . . 109.99(17) ?
    C5 C4 C3 . . 113.96(17) ?
    C5 C4 H4A . . 108.8 ?
    C3 C4 H4A . . 108.8 ?
    C5 C4 H4B . . 108.8 ?
    C3 C4 H4B . . 108.8 ?
    H4A C4 H4B . . 107.7 ?
    O3 C5 C6 . . 120.21(19) ?
    O3 C5 C4 . . 122.31(19) ?
    C6 C5 C4 . . 117.45(19) ?
    C1 C6 C5 . . 118.54(19) ?
    C1 C6 C7 . . 123.00(18) ?
    C5 C6 C7 . . 118.46(18) ?
    C8 C7 C6 . . 108.39(18) ?
    C8 C7 C18 . . 111.21(16) ?
    C6 C7 C18 . . 112.29(18) ?
    C8 C7 H7 . . 108.3 ?
    C6 C7 H7 . . 108.3 ?
    C18 C7 H7 . . 108.3 ?
    C13 C8 C9 . . 118.4(2) ?
    C13 C8 C7 . . 123.21(19) ?
    C9 C8 C7 . . 118.37(19) ?
    O2 C9 C8 . . 120.0(2) ?
    O2 C9 C10 . . 122.4(2) ?
    C8 C9 C10 . . 117.6(2) ?
    C9 C10 C11 . . 113.83(19) ?
    C9 C10 H10A . . 108.8 ?
    C11 C10 H10A . . 108.8 ?
    C9 C10 H10B . . 108.8 ?
    C11 C10 H10B . . 108.8 ?
    H10A C10 H10B . . 107.7 ?
    C10 C11 C17 . . 109.7(2) ?
    C10 C11 C16 . . 110.3(2) ?
    C17 C11 C16 . . 109.38(19) ?
    C10 C11 C12 . . 107.88(18) ?
    C17 C11 C12 . . 108.93(19) ?
    C16 C11 C12 . . 110.6(2) ?
    C13 C12 C11 . . 112.29(18) ?
    C13 C12 H12A . . 109.1 ?
    C11 C12 H12A . . 109.1 ?
    C13 C12 H12B . . 109.1 ?
    C11 C12 H12B . . 109.1 ?
    H12A C12 H12B . . 107.9 ?
    C8 C13 O1 . . 122.81(19) ?
    C8 C13 C12 . . 126.15(19) ?
    O1 C13 C12 . . 111.04(18) ?
    C3 C14 H14A . . 109.5 ?
    C3 C14 H14B . . 109.5 ?
    H14A C14 H14B . . 109.5 ?
    C3 C14 H14C . . 109.5 ?
    H14A C14 H14C . . 109.5 ?
    H14B C14 H14C . . 109.5 ?
    C3 C15 H15A . . 109.5 ?
    C3 C15 H15B . . 109.5 ?
    H15A C15 H15B . . 109.5 ?
    C3 C15 H15C . . 109.5 ?
    H15A C15 H15C . . 109.5 ?
    H15B C15 H15C . . 109.5 ?
    C11 C16 H16A . . 109.5 ?
    C11 C16 H16B . . 109.5 ?
    H16A C16 H16B . . 109.5 ?
    C11 C16 H16C . . 109.5 ?
    H16A C16 H16C . . 109.5 ?
    H16B C16 H16C . . 109.5 ?
    C11 C17 H17A . . 109.5 ?
    C11 C17 H17B . . 109.5 ?
    H17A C17 H17B . . 109.5 ?
    C11 C17 H17C . . 109.5 ?
    H17A C17 H17C . . 109.5 ?
    H17B C17 H17C . . 109.5 ?
    C19 C18 C23 . . 118.5(2) ?
    C19 C18 C7 . . 121.75(19) ?
    C23 C18 C7 . . 119.76(19) ?
    C18 C19 C20 . . 121.7(2) ?
    C18 C19 H19 . . 119.2 ?
    C20 C19 H19 . . 119.2 ?
    C21 C20 C19 . . 120.4(2) ?
    C21 C20 H20 . . 119.8 ?
    C19 C20 H20 . . 119.8 ?
    C20 C21 C22 . . 117.3(2) ?
    C20 C21 H21 . . 121.4 ?
    C22 C21 H21 . . 121.4 ?
    C23 C22 C21 . . 123.4(2) ?
    C23 C22 N1 . . 118.3(2) ?
    C21 C22 N1 . . 118.3(2) ?
    C22 C23 C18 . . 118.7(2) ?
    C22 C23 H23 . . 120.7 ?
    C18 C23 H23 . . 120.7 ?
loop_
    _geom_torsion_atom_site_label_1
    _geom_torsion_atom_site_label_2
    _geom_torsion_atom_site_label_3
    _geom_torsion_atom_site_label_4
    _geom_torsion_site_symmetry_1
    _geom_torsion_site_symmetry_2
    _geom_torsion_site_symmetry_3
    _geom_torsion_site_symmetry_4
    _geom_torsion
    _geom_torsion_publ_flag
    C13 O1 C1 C6 . . . . 6.2(3) ?
    C13 O1 C1 C2 . . . . -172.70(17) ?
    C6 C1 C2 C3 . . . . 22.0(3) ?
    O1 C1 C2 C3 . . . . -159.20(17) ?
    C1 C2 C3 C14 . . . . -167.45(17) ?
    C1 C2 C3 C4 . . . . -47.9(2) ?
    C1 C2 C3 C15 . . . . 72.8(2) ?
    C14 C3 C4 C5 . . . . 174.59(18) ?
    C15 C3 C4 C5 . . . . -65.3(2) ?
    C2 C3 C4 C5 . . . . 54.9(2) ?
    C3 C4 C5 O3 . . . . 148.0(2) ?
    C3 C4 C5 C6 . . . . -34.1(3) ?
    O1 C1 C6 C5 . . . . -176.97(18) ?
    C2 C1 C6 C5 . . . . 1.8(3) ?
    O1 C1 C6 C7 . . . . 3.2(3) ?
    C2 C1 C6 C7 . . . . -178.1(2) ?
    O3 C5 C6 C1 . . . . -177.9(2) ?
    C4 C5 C6 C1 . . . . 4.3(3) ?
    O3 C5 C6 C7 . . . . 2.0(3) ?
    C4 C5 C6 C7 . . . . -175.89(18) ?
    C1 C6 C7 C8 . . . . -12.4(3) ?
    C5 C6 C7 C8 . . . . 167.72(18) ?
    C1 C6 C7 C18 . . . . 110.8(2) ?
    C5 C6 C7 C18 . . . . -69.0(2) ?
    C6 C7 C8 C13 . . . . 14.3(3) ?
    C18 C7 C8 C13 . . . . -109.6(2) ?
    C6 C7 C8 C9 . . . . -164.80(18) ?
    C18 C7 C8 C9 . . . . 71.3(2) ?
    C13 C8 C9 O2 . . . . -176.5(2) ?
    C7 C8 C9 O2 . . . . 2.6(3) ?
    C13 C8 C9 C10 . . . . 0.2(3) ?
    C7 C8 C9 C10 . . . . 179.30(19) ?
    O2 C9 C10 C11 . . . . -150.8(2) ?
    C8 C9 C10 C11 . . . . 32.6(3) ?
    C9 C10 C11 C17 . . . . -173.52(19) ?
    C9 C10 C11 C16 . . . . 65.9(2) ?
    C9 C10 C11 C12 . . . . -55.0(3) ?
    C10 C11 C12 C13 . . . . 46.8(2) ?
    C17 C11 C12 C13 . . . . 165.81(19) ?
    C16 C11 C12 C13 . . . . -73.9(2) ?
    C9 C8 C13 O1 . . . . 172.13(18) ?
    C7 C8 C13 O1 . . . . -7.0(3) ?
    C9 C8 C13 C12 . . . . -7.8(3) ?
    C7 C8 C13 C12 . . . . 173.1(2) ?
    C1 O1 C13 C8 . . . . -4.3(3) ?
    C1 O1 C13 C12 . . . . 175.67(17) ?
    C11 C12 C13 C8 . . . . -17.4(3) ?
    C11 C12 C13 O1 . . . . 162.64(18) ?
    C8 C7 C18 C19 . . . . -112.2(2) ?
    C6 C7 C18 C19 . . . . 126.2(2) ?
    C8 C7 C18 C23 . . . . 66.7(2) ?
    C6 C7 C18 C23 . . . . -54.9(2) ?
    C23 C18 C19 C20 . . . . 2.0(3) ?
    C7 C18 C19 C20 . . . . -179.1(2) ?
    C18 C19 C20 C21 . . . . -0.6(3) ?
    C19 C20 C21 C22 . . . . -0.6(3) ?
    C20 C21 C22 C23 . . . . 0.4(3) ?
    C20 C21 C22 N1 . . . . -178.68(18) ?
    O4 N1 C22 C23 . . . . -13.9(3) ?
    O5 N1 C22 C23 . . . . 166.23(19) ?
    O4 N1 C22 C21 . . . . 165.2(2) ?
    O5 N1 C22 C21 . . . . -14.7(3) ?
    C21 C22 C23 C18 . . . . 1.0(3) ?
    N1 C22 C23 C18 . . . . -179.92(17) ?
    C19 C18 C23 C22 . . . . -2.2(3) ?
    C7 C18 C23 C22 . . . . 178.92(18) ?
data_publication_text
_journal_date_recd_electronic     2010-07-19
_journal_date_accepted     2010-07-22
_journal_name_full     'Acta Crystallographica, Section E'
_journal_year     2010
_journal_volume     66
_journal_issue      8
_journal_page_first     o2129
_journal_page_last     o2129
_journal_paper_category     QO
_journal_coeditor_code     JH2186
_publ_contact_author_name     'Zang Hong-Jun'
_publ_contact_author_address
;
School of Materials and Chemical Engineering and
Key Lab of Hollow Fiber Membrane Materials &
Membrane Process,
Tianjin Polytechnic University, Tianjin 300160,
People's Republic of China
;
_publ_contact_author_email     chemhong@126.com
_publ_contact_author_fax     '8622 2452 8054'
_publ_contact_author_phone     '8622 2452 8359'
_publ_section_title
;\
3,3,6,6-Tetramethyl-9-(2-nitrophenyl)-3,4,6,7-tetrahydro-2<i>H</i>-xanthene-1,\
8(5<i>H</i>,9<i>H</i>)-dione
;
loop_
    _publ_author_name
    _publ_author_address
    'Mo, Yingming'
;
Department of Enviromental and Chemistry Engineering,
Tianjin Polytechnic University,
State Key Laboratory of Hollow Fiber Membrane Materials and Processes,
Tianjin 300160,
People's Republic of China
;
    'Zang, Hong-Jun'
;
Department of Enviromental and Chemistry Engineering,
Tianjin Polytechnic University,
State Key Laboratory of Hollow Fiber Membrane Materials and Processes,
Tianjin 300160,
People's Republic of China
;
    'Cheng, Bo-Wen'
;
Department of Enviromental and Chemistry Engineering,
Tianjin Polytechnic University,
State Key Laboratory of Hollow Fiber Membrane Materials and Processes,
Tianjin 300160,
People's Republic of China
;
