# Supplementary material for: 3,3,6,6-Tetra­methyl-9-(2-nitro­phen­yl)-3,4,6,7-tetra­hydro-2H-xanthene-1,8(5H,9H)-dione
Source: Acta Crystallogr Sect E Struct Rep Online. 2010 Jul 31;66(Pt 8):o2129. doi: 10.1107/S1600536810029211 (PMC3007304; doi:10.1107/S1600536810029211)
Supplement: Supplementary file 2 [file e-66-o2129-Isup2.hkl]

# 
# h,k,l, Fc-squared, Fo-squared, sigma(Fo-squared) and status flag 
# 
data_I
_shelx_title ' R100327E1 in Pbca' 
_shelx_refln_list_code          4 
_shelx_F_calc_maximum      334.44 
_exptl_crystal_F_000      1680.00 
_reflns_d_resolution_high  0.8403 
 
loop_ 
 _symmetry_equiv_pos_as_xyz 
 'x, y, z' 
 '-x+1/2, -y, z+1/2' 
 '-x, y+1/2, -z+1/2' 
 'x+1/2, -y+1/2, -z' 
 '-x, -y, -z' 
 'x-1/2, y, -z-1/2' 
 'x, -y-1/2, z-1/2' 
 '-x-1/2, y-1/2, z' 
 
_cell_length_a    12.1994 
_cell_length_b    10.5099 
_cell_length_c    32.4838 
_cell_angle_alpha  90.000 
_cell_angle_beta   90.000 
_cell_angle_gamma  90.000 
 
_shelx_F_squared_multiplier     1.000 
 
loop_ 
 _refln_index_h 
 _refln_index_k 
 _refln_index_l 
 _refln_F_squared_calc 
 _refln_F_squared_meas 
 _refln_F_squared_sigma 
 _refln_observed_status 
   2   0   0     8909.15     7140.63    212.98 o 
   4   0   0    57851.45    59997.30   1712.71 o 
   6   0   0    16197.34    16339.38    347.80 o 
   8   0   0      256.21      248.50     24.95 o 
  10   0   0      500.42      637.37    111.82 o 
  12   0   0      360.92      387.14    123.96 o 
  14   0   0       50.22       44.45     23.51 o 
   2   1   0     4955.88     4237.73     72.87 o 
   4   1   0      708.64      610.20      6.09 o 
   6   1   0     1732.63     1835.56     38.40 o 
   8   1   0     1484.14     1645.48     41.31 o 
  10   1   0       27.31       35.72     10.36 o 
  12   1   0       77.09       90.06     32.89 o 
  14   1   0       15.59       22.88     13.62 o 
   0   2   0   111851.27   151439.42   6637.89 o 
   2   2   0       38.76       20.48      3.58 o 
   4   2   0      504.96      551.17     22.15 o 
   6   2   0     2619.99     2834.95     49.76 o 
   8   2   0     4235.07     4476.96    126.83 o 
  10   2   0       94.34      458.76    109.92 o 
  12   2   0     3013.99     3530.18    271.87 o 
  14   2   0        4.93       19.21      9.35 o 
   2   3   0     5401.88     5016.90     59.65 o 
   4   3   0      522.95      528.31     12.41 o 
   6   3   0      389.16      410.20     15.43 o 
   8   3   0      377.43      397.01     29.55 o 
  10   3   0     1967.67     2382.16    133.12 o 
  12   3   0      628.96      681.62     94.60 o 
  14   3   0      325.23      327.36     97.00 o 
   0   4   0       62.31       62.27      9.19 o 
   2   4   0      504.37      445.49     11.61 o 
   4   4   0     7294.33     8027.66    122.99 o 
   6   4   0        1.78        9.02      7.27 o 
   8   4   0       14.29       14.23      5.38 o 
  10   4   0     1040.39     2377.72    207.39 o 
  12   4   0       53.89       77.74     20.08 o 
   2   5   0      185.97      196.75     16.76 o 
   4   5   0     8038.27     9265.42    250.36 o 
   6   5   0     4374.32     4590.00    113.99 o 
  10   5   0     1048.40     1221.88    120.42 o 
  12   5   0       32.14       35.18     14.22 o 
   0   6   0     4249.42     4327.83    210.78 o 
   2   6   0     1119.18     1017.60     63.35 o 
   4   6   0      191.27      279.41     80.59 o 
   6   6   0        0.81       22.70     15.00 o 
  10   6   0        4.17       21.74     16.84 o 
  12   6   0      464.49      367.84    112.41 o 
   2   7   0       29.85       38.47     12.65 o 
   4   7   0      141.49      167.91     36.19 o 
   6   7   0      716.53      799.72    104.82 o 
   8   7   0     2340.24     2659.27    258.66 o 
  10   7   0       82.58       81.76     31.86 o 
  12   7   0        4.66       94.17     41.71 o 
   2   8   0       18.44       17.52     13.10 o 
   4   8   0      195.49      179.63     37.74 o 
   6   8   0     3455.50     3595.79    184.45 o 
   8   8   0     1001.58     1051.07    171.77 o 
  10   8   0      542.17      666.03     81.44 o 
   2   9   0       26.28       29.68     24.79 o 
   4   9   0      134.37      131.30     31.33 o 
   6   9   0        0.18        8.50     12.83 o 
   8   9   0       39.28       38.66     31.44 o 
  10   9   0       41.29       34.09     20.03 o 
   0  10   0     6015.82     6387.84    607.11 o 
   2  10   0     1278.27     1335.78    111.11 o 
   4  10   0      430.76      346.17    101.66 o 
   6  10   0      996.93      915.47    117.78 o 
   8  10   0       40.41       47.09     17.10 o 
   2  11   0      537.33      613.74     98.61 o 
   4  11   0        0.78       22.30     14.84 o 
   6  11   0       53.90       21.11     18.06 o 
   0  12   0     1895.06     2161.02    439.49 o 
   2  12   0       13.09       24.02     17.02 o 
   1   1   1     3846.34     3317.03     37.65 o 
   2   1   1     1336.79     1217.80     10.72 o 
   3   1   1     1506.45     1519.26      8.51 o 
   4   1   1      531.16      506.23     12.58 o 
   5   1   1       15.77       15.19      3.12 o 
   6   1   1     1918.20     1920.07     30.25 o 
   7   1   1       29.55       23.91      3.63 o 
   8   1   1       27.44       23.92      4.67 o 
   9   1   1      221.42      201.58     35.48 o 
  10   1   1       15.60       18.59      7.14 o 
  11   1   1      577.59      561.26    113.44 o 
  12   1   1      231.78      343.95     45.45 o 
  13   1   1       72.64      104.89     20.66 o 
  14   1   1        4.50       41.66     20.38 o 
   0   2   1       74.21       78.38      7.99 o 
   1   2   1    10577.53     9199.74     92.72 o 
   2   2   1      761.29      678.60      9.26 o 
   3   2   1     2919.89     2521.61     28.02 o 
   4   2   1      156.02      158.56      5.57 o 
   5   2   1     3206.27     2964.70     20.87 o 
   6   2   1      103.02       95.08     12.04 o 
   7   2   1      780.62      758.44     23.28 o 
   8   2   1      126.38      116.62     23.27 o 
   9   2   1        4.38       12.82      7.26 o 
  11   2   1       41.95       56.42     27.37 o 
  12   2   1        0.93       29.85     13.72 o 
  13   2   1        9.19       61.96     25.99 o 
  14   2   1       53.63       52.93      9.64 o 
   1   3   1     1749.69     1555.53      9.41 o 
   2   3   1     1612.93     1519.28     15.46 o 
   3   3   1     3085.85     2826.16     19.54 o 
   4   3   1        0.56        7.02      1.89 o 
   5   3   1      560.31      523.57     12.28 o 
   6   3   1       13.95       10.02      2.39 o 
   7   3   1      551.57      555.23     16.41 o 
   8   3   1      224.98      188.38     16.09 o 
   9   3   1      902.22     1074.47     50.96 o 
  11   3   1      114.06       91.41     16.78 o 
  12   3   1      665.94      798.41     73.31 o 
  13   3   1       75.00       50.19     11.21 o 
  14   3   1      164.79      211.07     41.86 o 
   0   4   1      990.63      899.91     14.45 o 
   1   4   1      928.90      859.41      9.47 o 
   2   4   1      349.75      402.46      8.10 o 
   3   4   1     1615.85     1421.07     13.47 o 
   4   4   1       21.97       17.65      4.61 o 
   5   4   1     1092.04     1190.90     26.32 o 
   6   4   1      436.55      464.52     29.50 o 
   7   4   1     2059.03     2114.32     38.96 o 
   8   4   1       22.87       17.97      6.03 o 
   9   4   1      405.77      471.18     46.87 o 
  10   4   1     5987.11     6099.28    488.77 o 
  11   4   1      330.29      444.81    147.31 o 
  12   4   1      192.17      200.15     33.29 o 
  13   4   1        0.01       30.86     29.06 o 
   1   5   1      257.76      304.52     12.07 o 
   2   5   1       86.12      115.26     13.40 o 
   3   5   1     1484.97     1561.11     39.99 o 
   4   5   1     1143.54     1193.90     17.25 o 
   5   5   1      806.00      807.82     23.39 o 
   6   5   1      256.07      260.37     23.87 o 
   7   5   1       34.43       27.44      7.02 o 
   8   5   1      958.22     1258.73    146.20 o 
   9   5   1      680.06      617.31    161.46 o 
  10   5   1        5.25       20.18     14.52 o 
  11   5   1       82.57       55.20     19.48 o 
  12   5   1       15.23        8.62      8.66 o 
  13   5   1      364.81      310.76     66.93 o 
   0   6   1     1175.31     1260.44     78.93 o 
   1   6   1     1028.57     1010.26     37.23 o 
   2   6   1     1739.83     1872.23     50.59 o 
   3   6   1      167.03      184.76     17.40 o 
   4   6   1      288.00      310.72     21.23 o 
   5   6   1     1796.74     1750.13     43.20 o 
   6   6   1      528.16      489.04     37.19 o 
   7   6   1        0.02       -3.53     22.94 o 
   8   6   1       34.62       67.22     38.61 o 
   9   6   1      238.83      232.92     64.21 o 
  10   6   1      112.65      143.39     32.67 o 
  11   6   1      322.86      304.68     47.49 o 
  12   6   1        1.54      100.21     23.11 o 
   1   7   1      906.33      878.92     27.14 o 
   2   7   1       40.88       38.77      8.74 o 
   3   7   1       38.98       39.32     10.76 o 
   4   7   1      209.45      233.47     44.99 o 
   5   7   1      175.42      144.21     21.69 o 
   6   7   1      181.00      135.71    131.94 o 
   7   7   1      103.99      104.21     30.60 o 
   8   7   1       16.32       20.94     13.96 o 
   9   7   1      112.01      102.30     21.28 o 
  10   7   1       89.52       85.49     22.59 o 
  11   7   1      118.36      144.15     31.47 o 
  12   7   1      238.53      170.96     40.26 o 
   0   8   1     2940.47     2693.37    124.41 o 
   1   8   1     2726.71     2620.39     63.53 o 
   2   8   1      578.00      591.33     61.45 o 
   3   8   1        5.05        1.73     13.37 o 
   4   8   1      160.47      208.59     43.94 o 
   5   8   1       37.20       40.69     12.44 o 
   6   8   1        0.30       -1.52     23.50 o 
   7   8   1     1129.89     1099.23     80.90 o 
   8   8   1      117.51       67.07     31.37 o 
   9   8   1       61.91       40.83     12.84 o 
  10   8   1      579.63      570.16     89.92 o 
  11   8   1       13.69       30.41     12.11 o 
   1   9   1     2425.56     2450.63     68.93 o 
   2   9   1      137.83      127.08     27.63 o 
   3   9   1      203.51      208.36     38.40 o 
   4   9   1        0.00        3.09     12.74 o 
   5   9   1     1440.00     1499.89    130.04 o 
   6   9   1      758.50      697.29    165.96 o 
   7   9   1      178.10      169.56     26.49 o 
   8   9   1      423.04      368.53     65.16 o 
   9   9   1       29.19       49.98     14.87 o 
  10   9   1      136.58      125.86     40.51 o 
   0  10   1      480.67      538.51    157.66 o 
   1  10   1      667.53      659.61     52.00 o 
   2  10   1     1327.78     1298.68     70.44 o 
   3  10   1      713.86      818.06     54.52 o 
   4  10   1      183.82      212.65     60.35 o 
   5  10   1      273.77      257.27     36.17 o 
   6  10   1        0.31        2.00     14.66 o 
   7  10   1       28.35       35.21     19.77 o 
   8  10   1       30.56       23.48     14.73 o 
   1  11   1      191.23      211.68     38.83 o 
   2  11   1      104.13       74.45     27.46 o 
   3  11   1      452.96      495.64     68.99 o 
   4  11   1      286.55      276.71     45.10 o 
   5  11   1      332.32      295.26     56.08 o 
   6  11   1       46.62       42.44     16.90 o 
   1  12   1       50.20       40.30     14.34 o 
   2  12   1       70.76       56.20     23.42 o 
   3  12   1      375.18      350.72     69.44 o 
   4  12   1      280.59      256.28     46.22 o 
   2   0   2    11489.05    10406.17    113.04 o 
   3   0   2     3560.78     3033.06     42.08 o 
   4   0   2      726.05      765.04     13.66 o 
   5   0   2      423.01      498.40     17.03 o 
   6   0   2     3247.57     3381.66     67.12 o 
   7   0   2     1383.30     1524.08     65.37 o 
   8   0   2       96.56      121.58     21.81 o 
   9   0   2        0.48       19.11      7.56 o 
  10   0   2      489.90      541.95     81.05 o 
  11   0   2        5.28       10.11     12.69 o 
  12   0   2      193.66      162.98     33.53 o 
  13   0   2     1148.19     1019.54    148.73 o 
  14   0   2       51.92       71.16     16.91 o 
   1   1   2    18579.76    17499.44    120.08 o 
   2   1   2    56985.34    62869.48    361.48 o 
   3   1   2       18.88       24.15      2.48 o 
   4   1   2     6186.17     6017.85     74.67 o 
   5   1   2     5319.55     5164.70     41.40 o 
   6   1   2       55.89       69.26     12.69 o 
   7   1   2     2054.75     2093.25     42.93 o 
   8   1   2      992.47      979.07     29.63 o 
   9   1   2      181.14      169.95     22.75 o 
  10   1   2       46.60       48.45      9.89 o 
  11   1   2      462.03      716.16    126.98 o 
  12   1   2      388.61      345.99     59.73 o 
  13   1   2      432.06      511.18     49.39 o 
  14   1   2      221.63      185.28     29.55 o 
   0   2   2     1306.68     1236.00     15.97 o 
   1   2   2     4367.10     4037.61     26.66 o 
   2   2   2    14010.72    12567.19    121.82 o 
   3   2   2     1620.12     1496.22      9.98 o 
   4   2   2     2337.54     2174.36     15.32 o 
   5   2   2     1226.73     1140.11     11.16 o 
   6   2   2     1377.26     1300.49     30.68 o 
   7   2   2       20.79       21.44      7.27 o 
   8   2   2      351.46      338.39     22.49 o 
   9   2   2      208.86      214.23     17.44 o 
  10   2   2      249.21      476.31    184.78 o 
  11   2   2      596.52      470.49     67.13 o 
  12   2   2       88.63      158.70     95.30 o 
  13   2   2      335.53      328.95     41.66 o 
  14   2   2        0.25       18.80      9.34 o 
   1   3   2       67.53       68.09      4.87 o 
   2   3   2      165.77      178.47      6.39 o 
   3   3   2      113.62      136.34      6.11 o 
   4   3   2        0.11        7.17      1.83 o 
   5   3   2       46.53       39.92      4.90 o 
   6   3   2      293.71      316.28      9.32 o 
   7   3   2       35.25       37.56      7.62 o 
   8   3   2     1030.17     1059.75     20.31 o 
   9   3   2      356.49      368.25     43.52 o 
  10   3   2       47.25      619.61    108.62 o 
  11   3   2        0.74      122.61     72.28 o 
  12   3   2        6.20      355.50     90.24 o 
  13   3   2       16.03       18.28      9.75 o 
  14   3   2      173.40      176.55     29.10 o 
   0   4   2      299.16      277.17     10.37 o 
   1   4   2      126.98      134.58      8.97 o 
   2   4   2     2561.32     2378.94     19.21 o 
   3   4   2     2904.78     2915.42     22.86 o 
   4   4   2       41.00       44.21      5.29 o 
   5   4   2       20.35       13.37      3.06 o 
   6   4   2     1933.19     2030.95     37.28 o 
   7   4   2        0.24        4.96      5.70 o 
   8   4   2      252.23      211.27     24.02 o 
   9   4   2     6964.19     7875.37    185.23 o 
  10   4   2        0.07       62.06     23.02 o 
  11   4   2     1348.88     1214.28     92.37 o 
  12   4   2      215.95      209.28     55.63 o 
  13   4   2      375.55      407.99     42.15 o 
   1   5   2     2329.17     2375.78     40.76 o 
   2   5   2     1366.27     1452.64     26.23 o 
   3   5   2     7218.66     7734.99    111.98 o 
   4   5   2      183.09      180.93     11.85 o 
   5   5   2      138.60      109.62      9.83 o 
   6   5   2      340.48      395.09     22.05 o 
   7   5   2     3036.15     3205.06     56.66 o 
   8   5   2      230.59      228.80     79.18 o 
   9   5   2      897.38     1079.96    116.45 o 
  10   5   2       66.82       78.85     39.02 o 
  11   5   2     2336.43     2126.39    440.16 o 
  12   5   2        9.10       21.55     13.34 o 
  13   5   2      172.37      174.24     49.00 o 
   0   6   2     3326.06     3159.74    103.17 o 
   1   6   2        5.64       17.98      5.16 o 
   2   6   2      478.39      485.81     25.18 o 
   3   6   2        2.38       10.82      6.82 o 
   4   6   2      413.34      417.77     20.83 o 
   5   6   2       57.89       51.82     14.29 o 
   6   6   2       66.02       48.66     19.50 o 
   7   6   2      329.91      320.27     67.61 o 
   8   6   2     3046.67     3527.54    102.48 o 
   9   6   2     3222.43     3443.27    342.40 o 
  10   6   2      219.67      252.34     50.47 o 
  11   6   2      179.14      159.63     30.04 o 
  12   6   2      228.57      195.42     33.32 o 
   1   7   2      362.04      345.63     53.46 o 
   2   7   2       21.52       21.00      6.43 o 
   3   7   2       56.73       80.00     23.06 o 
   4   7   2      535.41      544.64     38.33 o 
   5   7   2      203.38      179.52     38.93 o 
   6   7   2      714.44      690.40     74.40 o 
   7   7   2      289.34      325.85     58.33 o 
   8   7   2        7.52       16.64      7.01 o 
   9   7   2       87.01      101.45     26.16 o 
  10   7   2       20.06       90.06     63.29 o 
  11   7   2       15.50       59.02     16.44 o 
  12   7   2       10.26      113.62     97.66 o 
   0   8   2      374.75      399.20     60.09 o 
   1   8   2       56.62       61.79     22.48 o 
   2   8   2      271.16      366.46     49.12 o 
   3   8   2       12.46       -1.06     10.66 o 
   4   8   2      959.79     1043.46     97.88 o 
   5   8   2       15.95       18.14     18.55 o 
   6   8   2       12.36       22.78     11.10 o 
   7   8   2      319.52      402.84     67.30 o 
   8   8   2        0.48       10.95      8.69 o 
   9   8   2      108.78       80.14     29.32 o 
  10   8   2      247.19      305.06     39.37 o 
  11   8   2       36.94       48.49     11.70 o 
   1   9   2      273.71      314.71     51.25 o 
   2   9   2       11.98        3.15      8.91 o 
   3   9   2      262.92      288.34     55.13 o 
   4   9   2       60.29       64.38     23.69 o 
   5   9   2      680.82      700.72    173.49 o 
   6   9   2      191.33      220.84     67.41 o 
   7   9   2        6.39       16.12     18.45 o 
   8   9   2       15.97       17.46     15.33 o 
   9   9   2        9.01       12.53      9.11 o 
  10   9   2      217.94      166.55     40.89 o 
   0  10   2       43.57       38.65     21.17 o 
   1  10   2      188.57      221.66     42.74 o 
   2  10   2       34.64       63.25     21.37 o 
   3  10   2       24.36        6.57     15.02 o 
   4  10   2      383.90      358.21     82.52 o 
   5  10   2       63.68       54.95     14.82 o 
   6  10   2        1.59       22.80     18.98 o 
   7  10   2      210.56      166.36     26.64 o 
   8  10   2        4.21       14.87      9.09 o 
   1  11   2      196.10      221.82     31.22 o 
   2  11   2       14.70       20.70     15.65 o 
   3  11   2      149.48      131.24     29.91 o 
   4  11   2       30.59       22.47     11.86 o 
   5  11   2       44.66       34.16     13.87 o 
   6  11   2       15.28       29.75     17.61 o 
   0  12   2     3364.19     3504.58    653.12 o 
   1  12   2      478.89      520.03     70.58 o 
   2  12   2       29.31       43.99     18.46 o 
   3  12   2      474.93      480.62     68.53 o 
   4  12   2       17.87       35.63     15.93 o 
   1   1   3    25473.84    25392.99    149.11 o 
   2   1   3      150.06      128.46     15.22 o 
   3   1   3      944.88      927.17      7.41 o 
   4   1   3      111.26      104.08      4.57 o 
   5   1   3        0.03        6.66      1.61 o 
   6   1   3     2433.53     2499.11     33.71 o 
   7   1   3      106.42       94.47      7.12 o 
   8   1   3      128.46      107.68     25.35 o 
   9   1   3      129.59      206.07     55.91 o 
  10   1   3       26.63       65.39     17.08 o 
  11   1   3      350.06      419.67     99.64 o 
  12   1   3       17.18      156.18     45.91 o 
  13   1   3      242.85      298.15     73.35 o 
  14   1   3       31.22       60.75     14.23 o 
   0   2   3    19432.06    17024.12    268.83 o 
   1   2   3     2666.79     2371.34     25.41 o 
   2   2   3     8286.39     7220.27    101.76 o 
   3   2   3     7382.21     7023.57     90.03 o 
   4   2   3      283.36      225.49      7.74 o 
   5   2   3     3692.08     3794.44     32.66 o 
   6   2   3      519.21      472.03     30.94 o 
   7   2   3      156.89      177.58      6.33 o 
   8   2   3      199.48      225.03     20.77 o 
   9   2   3       29.51       40.88      6.50 o 
  10   2   3      170.32      179.56     36.56 o 
  11   2   3      503.08      514.54    139.84 o 
  12   2   3     1034.45      864.97    100.45 o 
  13   2   3      248.60      240.19     40.72 o 
  14   2   3       22.83       24.31      8.62 o 
   1   3   3     4383.26     4087.60     24.31 o 
   2   3   3     1533.29     1470.05     11.10 o 
   3   3   3     1635.50     1557.25     12.18 o 
   4   3   3     5166.17     4905.11     33.53 o 
   5   3   3     2657.65     2768.93     30.08 o 
   6   3   3        5.31        8.11      2.92 o 
   7   3   3      224.90      221.59     10.50 o 
   8   3   3       18.69       21.64      5.30 o 
   9   3   3       96.35      161.59     32.93 o 
  10   3   3     2395.32     2507.90     59.00 o 
  11   3   3      920.67     1027.38     70.30 o 
  12   3   3     1401.57     1276.95    125.42 o 
  13   3   3        1.46       20.82      9.70 o 
  14   3   3       23.77       36.12     13.47 o 
   0   4   3      100.06      123.47     12.55 o 
   1   4   3      450.26      410.69      7.79 o 
   2   4   3      434.79      446.65      9.92 o 
   3   4   3      350.09      332.08      9.72 o 
   4   4   3      405.70      421.57     11.87 o 
   5   4   3      841.25      939.60     22.91 o 
   6   4   3       45.07       47.27      6.97 o 
   7   4   3       55.14       57.18     10.21 o 
   8   4   3      395.25      390.62     26.85 o 
   9   4   3      669.66      678.52    189.04 o 
  10   4   3      222.67      321.21     38.52 o 
  11   4   3      478.75      676.94     94.57 o 
  12   4   3      252.83      214.64     36.66 o 
  13   4   3       18.23       74.23     30.15 o 
   1   5   3     6146.16     6134.81     89.51 o 
   2   5   3       60.83       63.90     11.86 o 
   3   5   3      477.62      499.64     29.27 o 
   4   5   3      245.77      223.70     10.70 o 
   5   5   3      563.99      603.93     21.02 o 
   6   5   3       82.25       67.68     10.79 o 
   7   5   3      258.77      237.29     23.54 o 
   8   5   3      809.31      776.11     56.04 o 
   9   5   3     1627.92     2009.28    295.00 o 
  10   5   3      968.50      870.85     84.36 o 
  11   5   3     1124.70     1256.99    215.18 o 
  12   5   3       86.73      135.22    106.38 o 
  13   5   3        3.38       73.65     22.82 o 
   0   6   3      880.07      782.84     38.54 o 
   1   6   3       31.98       25.97      7.77 o 
   2   6   3      296.36      333.65     17.77 o 
   3   6   3      413.04      446.01     20.31 o 
   4   6   3     2293.08     2151.17     44.09 o 
   5   6   3      346.48      358.75     23.32 o 
   6   6   3      470.30      572.59     27.44 o 
   7   6   3      413.43      427.72     68.79 o 
   8   6   3      256.99      243.30     83.90 o 
   9   6   3       30.56       28.72     17.81 o 
  10   6   3      619.17      496.99     39.79 o 
  11   6   3        4.60       41.05     13.12 o 
  12   6   3        6.03       72.77     21.78 o 
   1   7   3     1111.66     1215.23     31.63 o 
   2   7   3        0.04        0.48      9.45 o 
   3   7   3     1195.52     1213.55     34.38 o 
   4   7   3        0.63       -3.24     15.98 o 
   5   7   3      427.55      447.59     39.54 o 
   6   7   3      733.52      915.08    116.42 o 
   7   7   3       69.31       49.28     18.14 o 
   8   7   3        2.32       18.46     11.45 o 
   9   7   3       24.39       34.32      8.55 o 
  10   7   3      210.20      220.27     27.30 o 
  11   7   3       55.95       47.47     17.32 o 
   0   8   3     1334.47     1265.33     48.68 o 
   1   8   3        0.60        4.47     10.99 o 
   2   8   3        5.58       12.52      9.39 o 
   3   8   3       96.24      122.36     18.14 o 
   4   8   3        3.94       26.04     22.84 o 
   5   8   3       69.26       54.98     27.21 o 
   6   8   3      655.76      677.22     55.78 o 
   7   8   3        5.10       22.94     17.40 o 
   8   8   3      126.32      142.85     28.11 o 
   9   8   3        0.12       31.32     14.95 o 
  10   8   3       80.77       66.20     23.41 o 
  11   8   3        0.40       21.42      9.55 o 
   1   9   3      661.04      665.63     50.06 o 
   2   9   3       24.94       16.43      9.38 o 
   3   9   3      740.95      793.80     49.37 o 
   4   9   3      449.04      379.85     81.45 o 
   5   9   3       20.14       36.78     24.06 o 
   6   9   3      216.53      167.58     37.78 o 
   7   9   3      422.39      433.19     99.97 o 
   8   9   3       21.97       30.05     22.72 o 
   9   9   3       26.45       34.16     10.80 o 
  10   9   3      304.93      223.63     61.43 o 
   0  10   3     1914.91     2070.92    207.78 o 
   1  10   3       17.96       11.81      9.78 o 
   2  10   3      326.42      310.04     71.76 o 
   3  10   3      203.21      207.19     29.78 o 
   4  10   3      373.91      354.41     63.16 o 
   5  10   3        0.01        5.82      7.80 o 
   6  10   3       66.85       42.31     12.72 o 
   7  10   3       20.23       30.00     23.54 o 
   8  10   3        5.51       19.94     20.73 o 
   1  11   3        1.13       13.49     13.84 o 
   2  11   3      137.93      118.90     35.57 o 
   3  11   3        3.06       32.64     12.26 o 
   4  11   3     1715.35     1748.28    139.23 o 
   5  11   3       13.32       26.21     14.47 o 
   6  11   3       98.04      118.70     44.37 o 
   0  12   3       48.29       35.69     26.68 o 
   1  12   3      110.50       98.82     28.27 o 
   2  12   3        8.41       24.69     13.56 o 
   3  12   3       19.66       41.60     12.16 o 
   0   0   4    35271.45    41569.45    611.01 o 
   1   0   4     6361.10     5114.60     56.02 o 
   2   0   4    22999.65    21133.98    158.39 o 
   3   0   4     6878.31     5929.66     81.58 o 
   4   0   4      573.96      490.63      4.73 o 
   5   0   4        0.86        6.16      2.17 o 
   6   0   4    14815.93    14724.40    345.24 o 
   7   0   4     5311.53     5692.31    119.35 o 
   8   0   4     2859.54     2966.32     88.37 o 
   9   0   4      155.58      152.81     24.39 o 
  10   0   4     1218.30     1297.40     46.68 o 
  11   0   4      378.57      496.78     81.90 o 
  12   0   4      134.99      121.95     23.69 o 
  13   0   4        1.41       15.96     11.09 o 
  14   0   4       49.80       24.23     14.68 o 
   1   1   4       23.33       25.29      2.66 o 
   2   1   4     1667.15     1470.58     13.01 o 
   3   1   4     2855.89     2792.96     19.85 o 
   4   1   4       14.13       14.10      3.14 o 
   5   1   4     2972.80     2744.98     21.73 o 
   6   1   4     3475.96     3498.34     42.54 o 
   7   1   4     2490.06     2601.76     48.74 o 
   8   1   4     1064.35     1004.36     96.71 o 
   9   1   4      957.11      994.24     52.93 o 
  10   1   4      395.05      430.33     68.47 o 
  11   1   4       73.70      108.54     27.38 o 
  12   1   4      488.51      532.37     36.66 o 
  13   1   4      160.73      205.91     34.49 o 
  14   1   4       25.46       50.43     12.18 o 
   0   2   4     1029.55      957.25     13.87 o 
   1   2   4     3346.58     3027.68     19.92 o 
   2   2   4    27158.95    25604.30    177.47 o 
   3   2   4     5870.14     5648.25     43.71 o 
   4   2   4      499.24      402.96      8.84 o 
   5   2   4       83.80       74.60      7.80 o 
   6   2   4     1487.34     1384.84     34.90 o 
   7   2   4     1468.77     1536.60     34.20 o 
   8   2   4      513.79      460.11     22.06 o 
   9   2   4        5.32        7.96      7.04 o 
  10   2   4      245.55      203.13     44.12 o 
  11   2   4      209.13      351.55     69.19 o 
  12   2   4      110.11      261.19     34.74 o 
  13   2   4      115.93      249.75     40.20 o 
  14   2   4       28.22       30.18      8.12 o 
   1   3   4      135.47      139.80      6.19 o 
   2   3   4      390.72      330.74      7.42 o 
   3   3   4       78.04       84.73      6.59 o 
   4   3   4     3012.06     3194.36     23.44 o 
   5   3   4       13.27       23.72      2.92 o 
   6   3   4      370.72      368.27     12.54 o 
   7   3   4      114.67      103.19      9.82 o 
   8   3   4       66.69       60.63      7.01 o 
   9   3   4      288.89      378.27     96.63 o 
  10   3   4       19.63       59.15     26.03 o 
  11   3   4       56.25      130.93     52.94 o 
  12   3   4       48.02      298.30    184.66 o 
  13   3   4      121.43       76.58     64.85 o 
  14   3   4        9.74       17.92      7.91 o 
   0   4   4     1174.89     1098.95     19.46 o 
   1   4   4       60.97       49.09      4.04 o 
   2   4   4      121.42       91.58      6.34 o 
   3   4   4        2.42        8.70      2.12 o 
   4   4   4      119.41      141.31     10.28 o 
   5   4   4        8.53       10.34      2.24 o 
   6   4   4      587.34      557.06     17.41 o 
   7   4   4     1445.21     1455.25     31.42 o 
   8   4   4       45.84       40.27      8.55 o 
   9   4   4       59.96       55.08     26.73 o 
  10   4   4     1196.57     1038.50    119.39 o 
  11   4   4      356.01      376.45     70.70 o 
  12   4   4       36.67       64.42     26.94 o 
  13   4   4       45.36       45.00     15.42 o 
   1   5   4        0.25       15.56      6.44 o 
   2   5   4       24.11       22.20      6.44 o 
   3   5   4      620.50      539.06     22.78 o 
   4   5   4     1267.07     1230.51     20.28 o 
   5   5   4     2949.28     2994.71     61.85 o 
   6   5   4     2103.10     2184.95     37.73 o 
   7   5   4      849.32      824.92     32.35 o 
   8   5   4        0.06       12.80      4.34 o 
   9   5   4     4083.23     3976.51    378.78 o 
  10   5   4      787.00      859.65    140.38 o 
  11   5   4      566.50      684.96     64.44 o 
  12   5   4      484.96      445.17     49.67 o 
  13   5   4      234.14      273.93     58.59 o 
   0   6   4       33.69       40.14     10.71 o 
   1   6   4      453.82      394.30     20.32 o 
   2   6   4      230.66      308.62     26.42 o 
   3   6   4       32.17       33.88      7.72 o 
   4   6   4     2015.29     2078.48     51.00 o 
   5   6   4        1.39       20.94      9.83 o 
   6   6   4       39.65       31.02      6.65 o 
   7   6   4       80.30       97.04     36.98 o 
   8   6   4      522.84      476.37    160.02 o 
   9   6   4        0.59        7.68      9.61 o 
  10   6   4        0.47       40.45     74.19 o 
  11   6   4        1.30       26.66     12.19 o 
  12   6   4      150.35      138.33     28.28 o 
   1   7   4      157.48      241.39     31.17 o 
   2   7   4      129.29      140.78     17.37 o 
   3   7   4      805.81      919.84     39.34 o 
   4   7   4      529.25      529.65     32.08 o 
   5   7   4       83.85      102.13     14.55 o 
   6   7   4     4624.37     4895.04    246.82 o 
   7   7   4      464.75      451.89     49.74 o 
   8   7   4     1104.57     1063.07     64.21 o 
   9   7   4       95.64       95.61     21.94 o 
  10   7   4       26.13       30.41     17.42 o 
  11   7   4      108.03      137.41     35.43 o 
   0   8   4     2106.19     2378.59    146.11 o 
   1   8   4      444.69      384.96     39.43 o 
   2   8   4      284.54      327.96     42.01 o 
   3   8   4       24.39       12.28     19.83 o 
   4   8   4      229.67      259.41     37.79 o 
   5   8   4      552.18      544.95     56.34 o 
   6   8   4       50.76       47.26     20.12 o 
   7   8   4      131.76       73.36     28.46 o 
   8   8   4        4.91       23.85     23.70 o 
   9   8   4      132.44       92.84     24.45 o 
  10   8   4       62.79       80.84     17.54 o 
  11   8   4       16.55       45.70     11.18 o 
   1   9   4       92.86      127.13     20.30 o 
   2   9   4       93.15       64.80     15.70 o 
   3   9   4       19.24       27.51     10.39 o 
   4   9   4      189.14      130.18     26.97 o 
   5   9   4      243.59      204.91     30.47 o 
   7   9   4      241.68      233.05     33.84 o 
   8   9   4        4.13       21.10     10.15 o 
   9   9   4       63.65       48.49     17.44 o 
   0  10   4     4645.23     4974.43    337.27 o 
   1  10   4        0.37        7.69     12.55 o 
   2  10   4      971.44     1094.54    178.13 o 
   3  10   4        7.09       35.77     11.39 o 
   4  10   4       87.82       67.32     27.53 o 
   5  10   4       66.00       53.81     18.60 o 
   6  10   4       10.16        2.03     18.33 o 
   7  10   4      316.79      276.05     40.56 o 
   8  10   4      263.31      257.99     61.01 o 
   1  11   4      476.91      531.29     42.82 o 
   2  11   4      568.42      610.42     54.22 o 
   3  11   4        2.67       20.07     14.20 o 
   4  11   4       22.84       29.79     16.69 o 
   5  11   4        7.04        8.10     13.22 o 
   6  11   4      429.71      501.85     71.09 o 
   0  12   4      396.08      429.79     84.56 o 
   1  12   4       87.05       89.61     23.09 o 
   2  12   4       67.49       52.21     19.72 o 
   3  12   4      102.03       68.30     24.03 o 
   1   1   5       14.93       24.27      2.26 o 
   2   1   5     6496.75     5569.92     70.70 o 
   3   1   5    30654.14    29458.92    199.12 o 
   4   1   5     7308.78     7028.83     61.15 o 
   5   1   5     1969.55     1997.19     20.63 o 
   6   1   5       44.39       63.76      7.43 o 
   7   1   5      188.57      187.94      8.86 o 
   8   1   5      313.37      237.40     22.18 o 
   9   1   5      214.48       45.70    141.03 o 
  10   1   5      116.39      120.74     25.48 o 
  11   1   5       15.52       30.80      9.03 o 
  12   1   5       52.25      160.40     44.04 o 
  13   1   5      301.30      275.60     36.57 o 
  14   1   5      110.40       98.78     15.29 o 
   0   2   5        0.15        6.06      2.99 o 
   1   2   5    37512.38    37041.96    203.75 o 
   2   2   5     3980.90     3615.92     25.63 o 
   3   2   5     7305.84     6735.15     44.81 o 
   4   2   5     1470.09     1363.05     12.44 o 
   5   2   5     1629.90     1630.65     26.02 o 
   6   2   5      772.46      826.68     20.54 o 
   7   2   5      744.71      661.67     41.40 o 
   8   2   5      702.23      715.67     39.07 o 
   9   2   5      249.65      296.41     60.62 o 
  10   2   5      152.40      161.47     32.04 o 
  11   2   5      139.45      138.06     28.33 o 
  12   2   5      358.09      595.60    135.31 o 
  13   2   5      422.79      364.70     56.02 o 
  14   2   5       17.32       18.96      9.15 o 
   1   3   5      446.86      410.10      5.76 o 
   2   3   5    14279.71    13722.85     96.06 o 
   3   3   5    30594.18    30134.15    248.29 o 
   4   3   5     5339.82     5562.18     40.14 o 
   5   3   5       81.32       47.95      6.14 o 
   6   3   5       48.47       34.55      3.45 o 
   7   3   5       42.92       40.18      5.13 o 
   8   3   5     1082.86     1069.07     31.62 o 
   9   3   5     2095.50     2078.67     55.07 o 
  10   3   5       15.75       15.56      5.97 o 
  11   3   5       21.61       17.85      7.20 o 
  12   3   5      252.31      227.29     70.99 o 
  13   3   5      401.67      330.96     45.55 o 
   0   4   5     3609.57     3398.69     38.21 o 
   1   4   5     1145.94     1022.11     11.39 o 
   2   4   5      135.61      173.38      7.10 o 
   3   4   5        0.97        7.59      2.15 o 
   4   4   5       51.43       53.21      8.07 o 
   5   4   5     1475.16     1676.41     28.43 o 
   6   4   5      456.98      420.75     16.55 o 
   7   4   5       38.29       34.61      6.45 o 
   8   4   5     1633.30     1748.05     64.11 o 
   9   4   5       74.14       58.22     14.68 o 
  10   4   5      143.55      206.60     56.11 o 
  11   4   5      668.16      666.55     62.44 o 
  12   4   5      412.51      404.64     72.08 o 
  13   4   5       30.46       43.17      9.81 o 
   1   5   5     1132.95     1025.53     30.18 o 
   2   5   5      734.73      810.53     26.11 o 
   3   5   5     2647.74     2815.92     48.68 o 
   4   5   5       15.07       18.13      5.34 o 
   5   5   5      313.24      318.42     42.35 o 
   6   5   5      504.65      509.48     37.90 o 
   7   5   5      463.74      438.07     32.49 o 
   8   5   5     1194.50     1155.22     39.35 o 
   9   5   5      892.26     1111.06    224.80 o 
  10   5   5        6.49      101.19     32.01 o 
  11   5   5      179.71      157.04     26.56 o 
  12   5   5        5.84       63.28     43.01 o 
  13   5   5      106.46       71.51     18.54 o 
   0   6   5      464.98      443.28     33.64 o 
   1   6   5        0.37       14.62      5.13 o 
   2   6   5      719.89      791.60     31.83 o 
   3   6   5      395.23      429.10     20.20 o 
   4   6   5      561.37      592.96     27.48 o 
   5   6   5      281.31      286.40     23.58 o 
   6   6   5       25.58       19.50      5.39 o 
   7   6   5     1916.09     2003.67     62.13 o 
   8   6   5      279.16      395.52     49.77 o 
   9   6   5       42.52       15.55     20.05 o 
  10   6   5       12.98       29.44     13.97 o 
  11   6   5      130.45      151.76     34.14 o 
  12   6   5       20.99      124.91     34.23 o 
   1   7   5      383.89      385.77     22.02 o 
   2   7   5       12.41       14.24      5.80 o 
   3   7   5      829.39      859.54     35.49 o 
   4   7   5       45.55       23.55     14.62 o 
   5   7   5       39.90       30.18      6.91 o 
   6   7   5       69.41       82.06     22.57 o 
   7   7   5      326.75      299.11     38.60 o 
   8   7   5      147.88      136.09     32.70 o 
   9   7   5       89.27       69.06     20.31 o 
  10   7   5        7.93       69.39     27.39 o 
  11   7   5      307.71      355.53     82.36 o 
   0   8   5       88.81      102.32     44.37 o 
   1   8   5     2935.94     2987.57     76.72 o 
   2   8   5     1042.00      988.06     59.61 o 
   3   8   5      454.74      435.97     40.96 o 
   4   8   5     1741.35     1690.74     37.72 o 
   5   8   5     2145.75     2193.20     48.54 o 
   6   8   5       83.85       97.43     22.70 o 
   7   8   5      754.08      820.98     70.13 o 
   8   8   5       33.64       33.23     14.68 o 
   9   8   5       56.46       76.04     22.77 o 
  10   8   5       10.82       27.89     11.52 o 
  11   8   5        4.35       31.77     13.55 o 
   1   9   5     2112.62     2211.35     59.45 o 
   2   9   5      204.04      219.17     28.33 o 
   3   9   5      138.56      144.79     20.28 o 
   4   9   5      557.65      545.86     50.96 o 
   5   9   5      105.17       79.39     20.07 o 
   6   9   5      256.93      227.81     52.22 o 
   7   9   5        0.22       24.38     10.56 o 
   8   9   5       86.20       66.89     39.58 o 
   9   9   5       65.59       66.28     19.09 o 
   0  10   5       11.36       82.79     33.34 o 
   1  10   5      114.04      113.88     27.95 o 
   2  10   5     2078.14     2180.68    151.90 o 
   3  10   5       97.59       89.15     20.34 o 
   4  10   5      390.22      351.59     55.45 o 
   5  10   5     1338.88     1494.99    109.07 o 
   6  10   5      281.90      249.43     37.95 o 
   7  10   5       84.27       60.90     18.56 o 
   8  10   5       14.49       17.27     14.16 o 
   1  11   5        8.06       11.74     15.68 o 
   2  11   5      250.78      223.53     38.42 o 
   3  11   5        1.33       16.52     16.31 o 
   4  11   5       77.35       71.26     22.67 o 
   5  11   5      158.75      107.18     29.25 o 
   6  11   5      136.94      114.88     31.55 o 
   1  12   5       30.89       44.76     39.87 o 
   2  12   5      518.76      666.45    189.05 o 
   3  12   5      393.34      396.42     60.52 o 
   1   0   6     4486.96     4099.90     54.23 o 
   2   0   6    79718.24    93718.34    913.48 o 
   3   0   6     3452.70     3265.31     25.27 o 
   4   0   6    23414.85    21803.06    283.65 o 
   5   0   6     2130.00     2313.45     23.78 o 
   6   0   6     7496.16     7687.76    139.99 o 
   7   0   6     1213.96     1434.30     33.50 o 
   8   0   6     2909.29     2994.33     63.86 o 
   9   0   6      317.11      378.71     45.43 o 
  10   0   6      822.28     1022.18     59.56 o 
  11   0   6       75.21       60.16     17.27 o 
  12   0   6       92.01       83.67     16.42 o 
  13   0   6      330.12      234.66     47.41 o 
  14   0   6      683.54      524.99     96.40 o 
   1   1   6    22327.72    20418.64    105.82 o 
   2   1   6     2336.18     2168.16     10.52 o 
   3   1   6      869.54      818.44     18.27 o 
   4   1   6     5338.78     5328.94     35.71 o 
   5   1   6       25.62       48.86      4.28 o 
   6   1   6      916.78      976.44     22.97 o 
   7   1   6      133.52      126.86      7.41 o 
   8   1   6      526.47      501.46     19.18 o 
   9   1   6      464.67      380.58     39.79 o 
  10   1   6       73.72      106.30     13.88 o 
  11   1   6       15.20       14.56      8.09 o 
  12   1   6      237.50      251.86     45.60 o 
  13   1   6       18.12       71.45     30.85 o 
  14   1   6       13.65       37.88      8.91 o 
   0   2   6      599.94      554.29     16.56 o 
   1   2   6     1150.40     1086.57      9.78 o 
   2   2   6    11644.14    10374.26    120.45 o 
   3   2   6      966.35      922.73      7.64 o 
   4   2   6      982.40      939.74     16.28 o 
   5   2   6     1875.60     1874.31     30.61 o 
   6   2   6      326.66      345.39     17.66 o 
   7   2   6      879.50      873.89     25.45 o 
   8   2   6      387.34      316.27     25.61 o 
   9   2   6      424.64      390.43     35.41 o 
  10   2   6      302.08      266.78     32.27 o 
  11   2   6       73.48       71.65     17.13 o 
  12   2   6      450.65      411.44     48.69 o 
  13   2   6       74.71      115.15     20.76 o 
  14   2   6        2.14       24.44     23.44 o 
   1   3   6      245.77      219.00      6.46 o 
   2   3   6     1279.72     1221.35     12.21 o 
   3   3   6     5096.41     5245.08     61.93 o 
   4   3   6     4795.18     4991.53     53.18 o 
   5   3   6       80.95       72.53      8.88 o 
   6   3   6        3.21       24.10      3.55 o 
   7   3   6      904.95     1023.64     19.32 o 
   8   3   6      395.34      317.83     22.33 o 
   9   3   6      148.91      153.38     28.22 o 
  10   3   6       91.55       92.40     23.55 o 
  11   3   6        6.08       22.71      6.74 o 
  12   3   6      863.99      863.15     60.81 o 
  13   3   6        1.55       64.83     15.42 o 
   0   4   6     3920.70     3969.18     43.54 o 
   1   4   6     1403.81     1396.62     13.74 o 
   2   4   6      185.49      224.51     11.50 o 
   3   4   6      797.05      915.15     24.89 o 
   4   4   6     2212.91     2472.09     38.08 o 
   5   4   6       14.88       38.10      8.70 o 
   6   4   6      562.61      624.53     23.48 o 
   7   4   6      579.94      577.44     18.09 o 
   8   4   6      212.61      297.58     72.64 o 
   9   4   6      788.66      974.01    102.68 o 
  10   4   6      413.82      300.65     50.03 o 
  11   4   6       12.25      174.77     45.40 o 
  12   4   6       26.10       82.30     34.41 o 
  13   4   6        1.10       12.00     10.02 o 
   1   5   6     1007.69     1051.36     31.31 o 
   2   5   6     2511.49     2683.11     42.80 o 
   3   5   6      177.89      184.17     18.88 o 
   4   5   6     3412.13     3636.43     72.85 o 
   5   5   6      951.28      962.88     36.25 o 
   6   5   6     2471.57     2583.46     47.86 o 
   7   5   6     2916.56     3155.79     91.22 o 
   8   5   6      256.20      229.29     32.80 o 
   9   5   6      574.90      702.92     56.41 o 
  10   5   6      438.26      390.56     48.18 o 
  11   5   6      217.44      185.96     19.03 o 
  12   5   6      123.30      116.28     23.53 o 
  13   5   6       12.19       34.54     10.84 o 
   0   6   6      581.68      667.03     48.17 o 
   1   6   6        9.09       10.90      5.38 o 
   2   6   6      367.98      352.74     24.61 o 
   3   6   6      115.51      100.62     16.93 o 
   4   6   6      579.72      594.39     25.43 o 
   5   6   6     2662.49     2694.46     46.67 o 
   6   6   6      497.59      529.01     43.54 o 
   7   6   6     1741.52     1743.42     53.15 o 
   8   6   6      554.42      505.54     44.29 o 
   9   6   6     1528.46     1488.68    144.35 o 
  10   6   6      111.45      126.66     23.51 o 
  11   6   6      221.41      222.39     40.38 o 
  12   6   6      367.87      358.97     83.54 o 
   1   7   6       55.66       81.70     11.81 o 
   2   7   6      658.10      705.14     24.64 o 
   3   7   6       63.85       78.94     16.77 o 
   4   7   6      643.10      696.79     24.36 o 
   5   7   6      665.08      683.47     42.48 o 
   6   7   6      177.27      280.80    124.00 o 
   7   7   6      813.12      819.16     64.54 o 
   8   7   6        0.40       14.07     14.87 o 
   9   7   6        0.11       22.70      7.91 o 
  10   7   6      381.16      336.39     41.73 o 
  11   7   6       28.05      112.06     26.23 o 
   0   8   6      277.25      269.96     48.01 o 
   1   8   6       43.93       46.85     15.54 o 
   2   8   6     1205.17     1153.52     52.85 o 
   3   8   6      197.57      227.18     30.80 o 
   4   8   6      135.96       95.64     25.65 o 
   5   8   6      212.14      214.17     34.28 o 
   6   8   6     1542.50     1519.20     60.17 o 
   7   8   6      175.00      148.40     35.43 o 
   8   8   6      915.47      953.40     82.89 o 
   9   8   6       48.11       43.48     17.79 o 
  10   8   6      136.02      146.79     43.70 o 
   1   9   6      320.75      338.86     84.65 o 
   2   9   6      990.55      967.00     63.66 o 
   3   9   6      105.04      125.19     20.82 o 
   4   9   6     1367.07     1347.86     70.80 o 
   5   9   6        4.28       -0.32     11.26 o 
   6   9   6      519.14      522.25     70.24 o 
   7   9   6      193.41      144.20     25.73 o 
   8   9   6      185.70      163.14     34.65 o 
   9   9   6      180.02      126.55     42.25 o 
   0  10   6     1073.70     1170.92    217.63 o 
   1  10   6      881.48      926.98     70.11 o 
   2  10   6     2761.60     3037.27     78.55 o 
   3  10   6      105.85       96.47     18.35 o 
   4  10   6       21.85        5.77     18.40 o 
   5  10   6      200.99      164.59     37.78 o 
   6  10   6      493.63      530.66     67.80 o 
   7  10   6        3.38       -4.67     10.29 o 
   8  10   6       18.35       28.81     12.35 o 
   1  11   6        8.68        7.76     15.95 o 
   2  11   6      166.55      178.25     32.18 o 
   3  11   6       21.99       29.89     17.75 o 
   4  11   6      255.87      214.95     39.48 o 
   5  11   6      101.59       87.89     24.44 o 
   6  11   6       25.77       35.50     18.56 o 
   0  12   6       40.50       32.27     19.96 o 
   1  12   6      425.59      458.56     73.39 o 
   2  12   6      102.48      113.95     27.37 o 
   3  12   6      500.27      532.96     66.89 o 
   1   1   7     1745.75     1625.11     17.42 o 
   2   1   7     2839.47     2700.01     20.40 o 
   3   1   7       78.24       75.18      7.80 o 
   4   1   7      665.67      551.53     18.28 o 
   5   1   7     2212.08     2133.73     30.15 o 
   6   1   7      590.66      627.57     18.38 o 
   7   1   7     2380.38     2389.63     37.42 o 
   8   1   7       86.52       56.42      9.80 o 
   9   1   7        5.49        7.68      4.74 o 
  10   1   7        0.24       10.20      5.62 o 
  11   1   7       16.87       27.18      7.48 o 
  12   1   7      248.33      278.16     55.83 o 
  13   1   7      251.43      238.03     48.36 o 
  14   1   7       65.43       84.24     38.27 o 
   0   2   7      199.78      213.04      8.93 o 
   1   2   7     2220.25     1974.66      7.89 o 
   2   2   7     1142.82     1334.22    227.33 o 
   3   2   7     7817.98     7632.28     69.88 o 
   4   2   7     8278.77     8530.45     77.08 o 
   5   2   7     9779.85    10391.62    207.65 o 
   6   2   7       85.25       86.15      5.34 o 
   7   2   7     2093.58     2073.68     35.37 o 
   8   2   7      200.51      218.08     16.97 o 
   9   2   7        7.15        6.91      3.77 o 
  10   2   7      247.63      203.54     49.26 o 
  11   2   7      148.24      202.32     23.50 o 
  12   2   7       25.14      114.06     28.62 o 
  13   2   7      116.32      105.92     14.27 o 
  14   2   7      139.71      168.24    132.91 o 
   1   3   7      700.44      695.48      7.50 o 
   2   3   7      457.06      411.32      9.01 o 
   3   3   7      259.47      202.11      8.87 o 
   4   3   7     2159.16     2271.91     28.61 o 
   5   3   7     1355.49     1459.50     24.44 o 
   6   3   7      187.16      156.65     10.17 o 
   7   3   7      135.45       92.17      8.84 o 
   8   3   7       82.32       77.65      8.93 o 
   9   3   7        0.72        9.07      2.90 o 
  10   3   7     2614.04     2667.64    135.45 o 
  11   3   7       63.04       51.34     11.09 o 
  12   3   7      444.47      574.13     79.74 o 
  13   3   7      174.20      165.57     26.69 o 
   0   4   7        2.34        5.21      3.09 o 
   1   4   7     2641.71     2436.20     24.52 o 
   2   4   7     4404.19     4539.43     50.18 o 
   3   4   7     1356.96     1345.28     35.06 o 
   4   4   7    13703.85    14483.95    211.78 o 
   5   4   7     3765.51     3723.20     67.55 o 
   6   4   7      186.34      226.70     16.33 o 
   7   4   7      146.84      131.32     13.82 o 
   8   4   7      823.33      925.23     56.77 o 
   9   4   7      903.29     1188.05     90.33 o 
  10   4   7     2094.47     2042.32    167.77 o 
  11   4   7      394.33      422.09     53.58 o 
  12   4   7      171.50      170.82     27.25 o 
  13   4   7       40.98       38.82      9.66 o 
   1   5   7      617.37      595.79     22.45 o 
   2   5   7       67.14       68.63     12.33 o 
   3   5   7     1095.08     1044.23     33.22 o 
   4   5   7     1524.35     1596.91     34.00 o 
   5   5   7      852.38      906.57     34.64 o 
   6   5   7      165.75      126.64     17.48 o 
   7   5   7      998.20      933.16    215.52 o 
   8   5   7       74.78       58.58     17.87 o 
   9   5   7      290.46      289.92     39.16 o 
  10   5   7      288.92      336.52     50.78 o 
  11   5   7       46.59       82.58     51.35 o 
  12   5   7        4.14       65.98    108.52 o 
  13   5   7       54.06       59.82     14.22 o 
   0   6   7      247.05      298.86     51.43 o 
   1   6   7       12.64       22.84      7.32 o 
   2   6   7      423.64      394.84     24.32 o 
   3   6   7      945.40      930.67     22.27 o 
   4   6   7        2.01       13.14      4.27 o 
   5   6   7      470.12      381.56     25.70 o 
   6   6   7      756.66      766.90     59.77 o 
   7   6   7       83.18       80.18     25.35 o 
   8   6   7      737.74      774.26     62.46 o 
   9   6   7      107.35      112.46     24.62 o 
  10   6   7       21.81       43.41     23.16 o 
  11   6   7       66.06      117.41     26.87 o 
  12   6   7       65.34      114.35     26.28 o 
   1   7   7       10.23        9.94      7.22 o 
   2   7   7       14.47       24.56      9.34 o 
   3   7   7       47.06       35.53      9.62 o 
   4   7   7      156.80      181.54     22.70 o 
   5   7   7       57.96       52.72     21.44 o 
   6   7   7     2879.52     2842.49     60.55 o 
   7   7   7      596.11      614.98     55.78 o 
   8   7   7      399.30      380.16     43.90 o 
   9   7   7       29.36       26.27     14.96 o 
  10   7   7       11.55       15.72     17.17 o 
  11   7   7      345.94      305.14     79.72 o 
   0   8   7     1405.69     1274.75    106.11 o 
   1   8   7      384.10      379.96     42.05 o 
   2   8   7      626.58      575.51     73.82 o 
   3   8   7        5.97       12.73     13.04 o 
   4   8   7      157.37      200.59     33.70 o 
   5   8   7      281.76      204.91     35.76 o 
   6   8   7        0.01       10.45     14.20 o 
   7   8   7      125.97       72.69     23.46 o 
   8   8   7      117.42       40.04     36.83 o 
   9   8   7      147.86       95.26     32.11 o 
  10   8   7        8.14       14.71     11.60 o 
   1   9   7     3028.95     3241.41    136.82 o 
   2   9   7      660.45      616.87     56.96 o 
   3   9   7       54.51       37.46     18.12 o 
   4   9   7       27.31       33.34     12.06 o 
   5   9   7      628.17      666.74     54.94 o 
   6   9   7     1951.78     1987.45    105.14 o 
   7   9   7      165.57      171.95     27.37 o 
   8   9   7      272.52      230.79     63.58 o 
   9   9   7      249.18      183.94     53.94 o 
   0  10   7      662.28      700.75     61.95 o 
   1  10   7        9.60       17.97     11.30 o 
   2  10   7      208.28      217.89     37.27 o 
   3  10   7      175.08      154.41     31.17 o 
   4  10   7      181.16      229.20     35.92 o 
   5  10   7       48.94       48.53     13.72 o 
   6  10   7      261.97      308.03     60.64 o 
   7  10   7      128.40      156.49     26.87 o 
   8  10   7       58.48       61.18     24.93 o 
   1  11   7      213.89      264.27     33.16 o 
   2  11   7       10.04       33.17     14.18 o 
   3  11   7      917.03      983.06     78.57 o 
   4  11   7      119.82      139.46     20.00 o 
   5  11   7        1.62        0.01      9.28 o 
   6  11   7      215.90      209.85     38.80 o 
   0  12   7        6.36       28.48     24.80 o 
   1  12   7        0.49       10.80     13.28 o 
   2  12   7       16.51       21.31      9.42 o 
   3  12   7        3.54       17.95     11.70 o 
   0   0   8    43064.75    44866.32    447.91 o 
   1   0   8    26911.00    24205.10    223.05 o 
   2   0   8    65170.05    72325.52    673.31 o 
   3   0   8     1785.73     1800.83     10.44 o 
   4   0   8     3308.82     3336.07     43.93 o 
   5   0   8        6.98       17.27      4.00 o 
   6   0   8      111.92      145.64      8.19 o 
   7   0   8      610.05      677.03     22.33 o 
   8   0   8      177.25      166.54     16.42 o 
   9   0   8      178.31       91.62     33.73 o 
  10   0   8        8.98        6.55     11.86 o 
  11   0   8      457.37      495.14     48.67 o 
  12   0   8      367.06      385.25     43.10 o 
  13   0   8     1125.52     1007.61    214.22 o 
  14   0   8      881.26      862.44     87.70 o 
   1   1   8     2463.14     2261.14      9.95 o 
   2   1   8     1100.18     1087.98     11.21 o 
   3   1   8      527.15      470.51      8.03 o 
   4   1   8      169.82      149.41     10.32 o 
   5   1   8     4562.06     4929.09     62.34 o 
   6   1   8     1057.16     1252.52     32.95 o 
   7   1   8       28.85       26.27      3.94 o 
   8   1   8        7.79        4.97      2.72 o 
   9   1   8       22.20       12.12      6.28 o 
  10   1   8       28.92       19.31      9.43 o 
  11   1   8      147.45      117.85     19.92 o 
  12   1   8      260.00      223.80     51.28 o 
  13   1   8      149.63      155.75     27.89 o 
  14   1   8      369.15      364.44     58.39 o 
   0   2   8       51.01       70.28      6.79 o 
   1   2   8    11479.89    10458.85     93.77 o 
   2   2   8     2905.91     2689.59     22.06 o 
   3   2   8     6897.69     6702.24     47.34 o 
   4   2   8      229.13      248.99      6.97 o 
   5   2   8       90.90      132.41      8.67 o 
   6   2   8      852.64      896.88     22.82 o 
   7   2   8     2183.67     2299.29     42.69 o 
   8   2   8      622.02      601.30     32.84 o 
   9   2   8        0.24        6.31      4.15 o 
  10   2   8      435.73      313.22     61.06 o 
  11   2   8      174.86      140.56     26.27 o 
  12   2   8      229.23      207.89     35.13 o 
  13   2   8       13.57       28.16      8.64 o 
  14   2   8      931.96      895.50    113.85 o 
   1   3   8     1431.99     1327.68     13.28 o 
   2   3   8     1108.43     1174.81     19.96 o 
   3   3   8     1201.43     1247.79     12.43 o 
   4   3   8     2273.99     2345.11     30.69 o 
   5   3   8      757.64      834.94     23.84 o 
   6   3   8       35.44       17.60      3.60 o 
   7   3   8        4.11       11.36      3.31 o 
   8   3   8      201.22      180.52     11.06 o 
   9   3   8       25.28       31.64      6.11 o 
  10   3   8       54.29       28.90     16.49 o 
  11   3   8        5.46       16.11      8.10 o 
  12   3   8       19.84      296.30    112.22 o 
  13   3   8       32.34      168.97    139.05 o 
   0   4   8      997.15      977.97     23.00 o 
   1   4   8       99.43      139.03     12.81 o 
   2   4   8     8178.39     8572.21    114.18 o 
   3   4   8     1010.09     1020.50     29.25 o 
   4   4   8     6066.62     6370.90     91.40 o 
   5   4   8     1484.61     1575.76     35.06 o 
   6   4   8     1951.07     2101.53     33.96 o 
   7   4   8      100.44       83.29     11.30 o 
   8   4   8      196.32      252.52     42.22 o 
   9   4   8     1825.13     1844.36    110.60 o 
  10   4   8        1.12      -10.44      6.96 o 
  11   4   8      495.65      521.84     57.45 o 
  12   4   8       21.05       66.92     20.39 o 
  13   4   8        5.50       19.88     11.72 o 
   1   5   8      107.19      137.45     13.26 o 
   2   5   8      577.33      572.02     21.41 o 
   3   5   8      210.96      216.47     16.23 o 
   4   5   8     2102.83     2287.67     43.88 o 
   5   5   8     5394.16     5724.54     87.61 o 
   6   5   8     1727.24     1841.92     35.60 o 
   7   5   8        3.02       22.56     15.02 o 
   8   5   8     1670.98     1793.20     41.28 o 
   9   5   8     2717.77     3084.19    109.34 o 
  10   5   8      413.83      279.37     41.41 o 
  11   5   8     1167.86     1489.06    103.80 o 
  12   5   8      846.89      800.36     70.49 o 
   0   6   8     2851.06     2760.19    111.12 o 
   1   6   8      155.66      129.36     21.13 o 
   2   6   8       10.85       19.83      6.14 o 
   3   6   8        4.49        9.47      4.76 o 
   4   6   8       16.40       24.63      4.98 o 
   5   6   8      558.94      595.91     12.66 o 
   6   6   8     2829.45     2845.70     79.87 o 
   7   6   8     1152.33     1238.11     29.08 o 
   8   6   8       15.14       31.20     14.73 o 
   9   6   8      205.92      190.04     26.43 o 
  10   6   8      194.15      183.77     33.25 o 
  11   6   8      258.21      192.52     37.53 o 
  12   6   8       14.23       31.81      9.45 o 
   1   7   8      290.04      343.71     56.05 o 
   2   7   8       41.16       61.38     12.80 o 
   3   7   8        5.04       19.59      8.42 o 
   4   7   8      406.99      349.89     29.25 o 
   5   7   8      881.40      928.95     68.64 o 
   6   7   8      184.63      157.40     33.26 o 
   7   7   8        0.63       10.27      8.60 o 
   8   7   8      117.30       94.69     20.29 o 
   9   7   8      153.59      145.07     31.64 o 
  10   7   8        0.22       28.77     13.82 o 
  11   7   8       68.50       48.68     19.73 o 
   0   8   8     1325.74     1238.90     77.91 o 
   1   8   8       26.67       33.40     11.66 o 
   2   8   8     1031.21     1158.48     54.99 o 
   3   8   8     1277.62     1158.64     32.10 o 
   4   8   8       48.71       74.48     24.41 o 
   5   8   8       33.83       17.45      8.91 o 
   6   8   8     1184.96     1234.77     77.94 o 
   7   8   8      238.18      137.78     38.72 o 
   8   8   8      260.66      316.26     45.49 o 
   9   8   8       21.55       28.08     13.29 o 
  10   8   8        0.37       29.46     13.56 o 
   1   9   8      217.27      305.18     48.81 o 
   2   9   8        0.00        6.72      9.84 o 
   3   9   8      284.99      297.78     44.96 o 
   4   9   8       78.76       70.45     28.92 o 
   5   9   8       38.88       11.78      7.99 o 
   6   9   8       48.78       40.63     23.14 o 
   7   9   8      406.51      360.52     62.35 o 
   8   9   8        2.22       34.33     31.36 o 
   9   9   8       81.36       97.09     37.14 o 
   0  10   8      470.18      450.50    106.43 o 
   1  10   8       68.02       51.64     19.43 o 
   2  10   8       17.80       33.90     11.29 o 
   3  10   8      407.07      418.65     68.20 o 
   4  10   8      830.88      850.28     82.52 o 
   5  10   8       81.14       87.16     20.82 o 
   6  10   8      252.72      243.76     54.72 o 
   7  10   8       44.66       45.36     17.73 o 
   8  10   8        0.08      108.12     54.78 o 
   1  11   8       18.42       21.41     14.86 o 
   2  11   8        2.24       20.33      9.01 o 
   3  11   8       49.75       39.08     14.39 o 
   4  11   8        0.07       13.25     10.49 o 
   5  11   8        1.75       61.36     38.18 o 
   6  11   8       36.27       38.13     21.93 o 
   0  12   8       12.81       16.28     15.88 o 
   1  12   8      466.69      515.20     64.05 o 
   2  12   8        0.33       25.94     13.01 o 
   1   1   9     4997.11     4781.62     26.44 o 
   2   1   9      175.76      178.37      5.73 o 
   3   1   9     2205.19     2070.29     19.30 o 
   4   1   9    11721.38    11838.92    173.84 o 
   5   1   9      222.04      207.59     13.75 o 
   6   1   9     1375.45     1474.43     30.45 o 
   7   1   9        6.10       14.20      2.35 o 
   8   1   9     1725.57     1826.49     24.87 o 
   9   1   9      667.68      599.18     53.24 o 
  10   1   9        4.41       10.34      5.44 o 
  11   1   9       96.25       88.43     16.90 o 
  12   1   9       17.96       40.65     14.52 o 
  13   1   9       12.19       65.56     86.47 o 
  14   1   9        8.32       44.69     27.28 o 
   0   2   9      153.22      147.24      8.54 o 
   1   2   9      576.43      529.61      7.06 o 
   2   2   9        1.38        8.83      3.05 o 
   3   2   9     5377.69     5751.78     43.48 o 
   4   2   9     2014.68     2087.59     21.06 o 
   5   2   9      323.84      336.97     13.50 o 
   6   2   9      718.06      811.88     23.10 o 
   7   2   9      423.70      510.77     31.15 o 
   8   2   9      131.12      123.03     14.83 o 
   9   2   9       56.36       51.17      6.97 o 
  10   2   9      235.19      300.75     39.27 o 
  11   2   9       59.69       69.26     14.71 o 
  12   2   9      198.48      139.31     23.62 o 
  13   2   9      164.81      146.85     21.15 o 
   1   3   9     2274.50     2064.78     23.93 o 
   2   3   9       38.99       59.36      4.08 o 
   3   3   9     1372.99     1449.38     14.61 o 
   4   3   9     4468.23     4656.18     58.25 o 
   5   3   9     4755.72     5004.83     90.70 o 
   6   3   9     5171.31     5302.54     83.85 o 
   7   3   9        4.77       10.19      2.14 o 
   8   3   9        6.68       14.51      4.23 o 
   9   3   9      572.22      530.60     42.44 o 
  10   3   9        0.36       14.61     15.06 o 
  11   3   9        2.97       12.67     12.89 o 
  12   3   9      765.46      878.21     89.94 o 
  13   3   9      798.70      816.12    120.47 o 
   0   4   9        5.38       16.73      6.15 o 
   1   4   9       20.73       30.37      5.57 o 
   2   4   9      220.62      178.58     16.33 o 
   3   4   9     6071.33     6717.22     96.41 o 
   4   4   9      165.13      158.69     13.57 o 
   5   4   9      246.55      304.73     15.08 o 
   6   4   9      739.89      683.36     18.19 o 
   7   4   9      596.86      638.96     33.68 o 
   8   4   9     1431.83     1417.79     31.10 o 
   9   4   9      431.37      366.05     33.66 o 
  10   4   9        1.85       12.04     12.86 o 
  11   4   9      253.78      243.11     34.31 o 
  12   4   9       65.35      105.98     22.48 o 
  13   4   9       24.17       56.46     12.61 o 
   1   5   9      278.25      291.88     19.37 o 
   2   5   9       49.74       73.68     10.74 o 
   3   5   9      236.15      242.75     13.07 o 
   4   5   9        7.60       10.43      3.41 o 
   5   5   9      761.37      744.94     36.78 o 
   6   5   9     1828.16     2011.83     53.80 o 
   7   5   9     1006.51     1060.69     67.32 o 
   8   5   9      119.67      202.96     79.09 o 
   9   5   9      136.84      148.08     42.03 o 
  10   5   9       11.95       25.22     25.99 o 
  11   5   9      365.94      358.17     84.48 o 
  12   5   9        4.07        4.82     13.97 o 
   0   6   9      443.04      468.12     44.19 o 
   1   6   9       24.48       10.83      5.60 o 
   2   6   9       79.85       86.94     11.24 o 
   3   6   9        0.14        7.10      5.30 o 
   4   6   9       70.87       72.34     10.86 o 
   5   6   9       37.61       40.17      8.37 o 
   6   6   9      614.70      687.45     41.53 o 
   7   6   9      417.48      274.74     41.25 o 
   8   6   9      324.50      280.51     34.63 o 
   9   6   9      166.13      131.92     31.65 o 
  10   6   9       50.06       41.57     13.39 o 
  11   6   9       25.44       61.29     16.31 o 
  12   6   9        0.98       30.31      9.99 o 
   1   7   9     1324.49     1398.06     39.06 o 
   2   7   9       64.39       35.98     13.63 o 
   3   7   9      244.73      292.19     30.20 o 
   4   7   9      929.49      806.69     54.42 o 
   5   7   9       11.40       41.54     22.17 o 
   6   7   9        4.54        9.64      8.25 o 
   7   7   9       16.61       10.19     17.25 o 
   8   7   9        6.60       10.62      6.44 o 
   9   7   9      145.96      120.42     26.57 o 
  10   7   9       90.47       85.61     28.84 o 
  11   7   9        2.34       56.74     33.79 o 
   0   8   9      362.89      410.67     59.87 o 
   1   8   9     2035.41     2216.44     54.82 o 
   2   8   9     1524.26     1534.58     54.87 o 
   3   8   9     2358.73     2464.75     53.72 o 
   4   8   9     2157.83     2046.84     41.81 o 
   5   8   9     1133.39     1266.61     53.38 o 
   6   8   9      149.89      113.78     44.20 o 
   7   8   9      193.97      145.15     38.10 o 
   8   8   9      262.15      183.08     45.47 o 
   9   8   9        1.23       21.83     14.39 o 
  10   8   9        1.42       25.50      9.15 o 
   1   9   9      312.22      294.06     61.67 o 
   2   9   9       78.13       56.51     18.49 o 
   3   9   9      386.72      287.97     92.22 o 
   4   9   9     1500.92     1438.84     93.98 o 
   5   9   9      572.61      484.49     40.55 o 
   6   9   9      191.95      132.95     24.22 o 
   7   9   9      257.06      225.26     43.82 o 
   8   9   9      513.52      491.54     93.64 o 
   9   9   9        0.12       16.29     14.56 o 
   0  10   9     1005.92      985.89    141.06 o 
   1  10   9       66.64       46.10     19.24 o 
   2  10   9      725.39      792.59     65.43 o 
   3  10   9      672.86      696.09     63.27 o 
   4  10   9      322.66      286.17     43.18 o 
   5  10   9       22.49       19.48      9.67 o 
   6  10   9       18.74       62.82     18.34 o 
   7  10   9       21.06       34.02     15.18 o 
   8  10   9      269.09      242.84    102.39 o 
   1  11   9      310.99      271.45     61.54 o 
   2  11   9       79.07       73.22     21.41 o 
   3  11   9      509.05      534.06     53.31 o 
   4  11   9       88.44      120.45     27.17 o 
   5  11   9      318.69      358.93     68.24 o 
   6  11   9      314.54      332.33     51.39 o 
   0  12   9        0.00       26.35     14.20 o 
   1  12   9       83.01       70.77     18.28 o 
   2  12   9       70.82       66.21     25.98 o 
   0   0  10     7331.76     7017.12     93.49 o 
   1   0  10    10439.19     9309.73    125.46 o 
   2   0  10    11314.35    10122.39    184.19 o 
   3   0  10     2927.10     2506.73     25.08 o 
   4   0  10      640.76      727.74     29.23 o 
   5   0  10     4983.12     4978.10     84.33 o 
   6   0  10      101.53       81.21     13.74 o 
   7   0  10     1700.92     1781.90     31.12 o 
   8   0  10      730.73      839.10     22.24 o 
   9   0  10     2362.88     2412.85     69.34 o 
  10   0  10      519.66      455.23     36.17 o 
  11   0  10       67.40       46.46     13.12 o 
  12   0  10        4.85       25.78      8.83 o 
  13   0  10      823.80      817.85    114.56 o 
  14   0  10        1.10       19.92     17.24 o 
   1   1  10     2147.94     2017.69     12.55 o 
   2   1  10    13884.38    13201.99    149.08 o 
   3   1  10        1.47       19.78      3.27 o 
   4   1  10     5002.72     5054.23     53.94 o 
   5   1  10      900.75      941.19     20.47 o 
   7   1  10      752.24      751.13     20.64 o 
   8   1  10        0.02       10.35      2.62 o 
   9   1  10       80.49       71.44     10.85 o 
  10   1  10       33.76       24.02      4.40 o 
  11   1  10        0.02       42.03     20.43 o 
  12   1  10       65.47       69.70     11.96 o 
  13   1  10      839.00      772.06     87.65 o 
   0   2  10       88.02      107.00      9.05 o 
   1   2  10     1524.96     1345.47      9.19 o 
   2   2  10     8103.48     8427.57     81.74 o 
   3   2  10     5075.70     5477.32     43.68 o 
   4   2  10      148.12      189.49     11.25 o 
   5   2  10     1579.82     1480.34     17.29 o 
   6   2  10     2687.02     2930.37     50.21 o 
   7   2  10      552.07      519.79     15.36 o 
   8   2  10        4.77       11.52      3.48 o 
   9   2  10       26.25       16.31      2.87 o 
  10   2  10        5.49       13.94      7.34 o 
  11   2  10       62.64       71.66     13.43 o 
  12   2  10        0.49       22.15      8.97 o 
  13   2  10       47.91       65.36     14.66 o 
   1   3  10      820.11      880.50     11.40 o 
   2   3  10       56.09       56.22      4.65 o 
   3   3  10      470.58      535.01     18.00 o 
   4   3  10     6252.31     6462.44     88.02 o 
   5   3  10      226.84      239.23      8.43 o 
   6   3  10      683.26      831.18     28.06 o 
   7   3  10        2.01        7.49      3.78 o 
   8   3  10      626.66      899.00     88.47 o 
   9   3  10      365.35      409.02     44.77 o 
  10   3  10      406.70      427.31     26.30 o 
  11   3  10      248.57      288.56     28.32 o 
  12   3  10        3.72       70.87     32.87 o 
  13   3  10       26.91       30.96     16.52 o 
   0   4  10     1643.61     1682.96     39.85 o 
   1   4  10       90.57       70.86      9.97 o 
   2   4  10     1371.97     1381.26     31.95 o 
   3   4  10     1476.28     1550.99     35.59 o 
   4   4  10      133.95      134.69     12.50 o 
   5   4  10     2094.18     2147.78     41.90 o 
   6   4  10     2899.89     2992.16     56.96 o 
   7   4  10     2409.79     2622.12     65.24 o 
   8   4  10      411.68      520.41     98.69 o 
   9   4  10      633.73      599.14     47.49 o 
  10   4  10      448.66      360.24     32.65 o 
  11   4  10      311.43      286.44     30.09 o 
  12   4  10       87.15      122.47     52.31 o 
  13   4  10      160.83      168.67     46.40 o 
   1   5  10     1487.88     1512.10     31.66 o 
   2   5  10     2184.52     2306.00     46.38 o 
   3   5  10      257.91      289.28     18.82 o 
   4   5  10      176.87      211.73     10.60 o 
   5   5  10       56.62       60.90     12.82 o 
   6   5  10       43.47       42.06     10.93 o 
   7   5  10     1699.64     1722.73     56.27 o 
   8   5  10     1081.38     1069.56     39.04 o 
   9   5  10      363.16      335.65     36.54 o 
  10   5  10        2.31       21.42     14.17 o 
  11   5  10      152.74      172.30     96.18 o 
  12   5  10        5.92       47.27     14.59 o 
   0   6  10      257.07      285.83     44.05 o 
   1   6  10        5.48       15.04      4.81 o 
   2   6  10     1825.83     1918.23     48.68 o 
   3   6  10       34.86       37.16      7.00 o 
   4   6  10      111.24      119.04     14.57 o 
   5   6  10        8.42       21.79      4.69 o 
   6   6  10       82.34       79.19     13.17 o 
   7   6  10      314.19      301.61     69.56 o 
   8   6  10        0.06       17.63     12.09 o 
   9   6  10       13.70       52.00     42.55 o 
  10   6  10        0.05       34.58     32.08 o 
  11   6  10       22.02       45.42     11.41 o 
  12   6  10      120.12      114.12     24.56 o 
   1   7  10       17.69       30.19      9.13 o 
   2   7  10      516.36      599.49     34.03 o 
   3   7  10        3.73       10.47     10.09 o 
   4   7  10      995.13     1034.00     56.72 o 
   5   7  10      245.44      214.64     40.97 o 
   6   7  10      357.28      339.46     53.54 o 
   7   7  10      884.10      841.15     41.87 o 
   8   7  10      762.16      731.45     47.78 o 
   9   7  10      163.13      132.35     30.95 o 
  10   7  10      127.58      121.80     30.60 o 
  11   7  10      310.11      319.32     81.54 o 
   0   8  10      133.17      142.45     30.04 o 
   1   8  10      415.95      427.83     60.97 o 
   2   8  10       57.62       56.87     18.40 o 
   3   8  10     1082.84     1110.65     36.59 o 
   4   8  10        2.59        9.88     10.36 o 
   5   8  10       31.24       16.54     13.64 o 
   6   8  10        7.68        8.02     13.72 o 
   7   8  10      159.56      129.87     30.25 o 
   8   8  10       72.65       34.72     12.05 o 
   9   8  10       15.84       31.97     13.06 o 
  10   8  10        5.12       26.45     10.58 o 
   1   9  10     4118.12     4112.15    170.87 o 
   2   9  10      550.70      517.57     53.36 o 
   3   9  10     1085.67     1192.03    192.39 o 
   4   9  10       15.26       23.53     11.46 o 
   5   9  10      118.82      195.09     37.06 o 
   6   9  10       51.88       43.39     13.98 o 
   7   9  10       95.11       66.76     17.46 o 
   8   9  10      129.09       93.07     69.32 o 
   9   9  10       22.64       11.25     12.25 o 
   0  10  10      423.61      455.86     54.07 o 
   1  10  10        0.00       14.92     11.13 o 
   2  10  10      322.24      344.19     64.42 o 
   3  10  10        4.14       12.42     33.13 o 
   4  10  10       25.49       31.08     12.44 o 
   5  10  10      599.04      633.86     63.38 o 
   6  10  10       86.00       49.66     16.13 o 
   7  10  10        2.82       28.32      9.43 o 
   1  11  10      346.44      323.79     57.17 o 
   2  11  10      176.85      145.96     33.74 o 
   3  11  10        9.25       26.86     16.20 o 
   4  11  10        7.99       18.89     10.29 o 
   5  11  10       24.23       10.80     10.15 o 
   0  12  10      338.71      291.65     88.71 o 
   1  12  10       83.55       69.58     25.35 o 
   1   1  11     6980.85     6917.80     36.78 o 
   2   1  11      368.57      336.26      7.61 o 
   3   1  11     3531.42     3456.47     23.75 o 
   4   1  11       75.57       78.38      9.37 o 
   5   1  11       72.76       80.06      8.39 o 
   6   1  11       49.34       41.13      5.47 o 
   7   1  11      586.70      515.70     22.92 o 
   8   1  11        0.22       12.89     10.14 o 
   9   1  11       19.32       21.55      4.34 o 
  10   1  11       14.82       12.33      4.88 o 
  11   1  11      211.26      186.70     40.34 o 
  12   1  11        7.28        9.28      5.34 o 
  13   1  11      121.19      102.70     41.93 o 
   0   2  11     5171.78     5065.49     48.25 o 
   1   2  11     6547.20     6233.72     45.01 o 
   2   2  11     1693.81     1509.16     14.75 o 
   3   2  11     5214.94     4981.15     41.31 o 
   4   2  11    14328.39    14693.14    191.48 o 
   5   2  11      104.28       64.83      5.71 o 
   6   2  11     1882.73     1993.70     35.85 o 
   7   2  11      849.53      785.20     29.85 o 
   8   2  11       30.16       21.29      3.84 o 
   9   2  11       19.44       19.26      3.87 o 
  10   2  11      188.02      203.24     15.06 o 
  11   2  11        0.63       36.09     59.00 o 
  12   2  11       57.10       57.01     54.37 o 
  13   2  11       34.64       76.81     18.23 o 
   1   3  11    11704.45    12138.50    113.07 o 
   2   3  11     6624.33     6778.13     76.59 o 
   3   3  11     4158.15     4203.70     62.34 o 
   4   3  11      505.04      544.21     18.71 o 
   5   3  11     5603.25     5899.01     99.37 o 
   6   3  11      932.46      909.71     18.72 o 
   7   3  11      442.24      444.55     18.30 o 
   8   3  11     1037.24     1070.23     45.88 o 
   9   3  11     1454.78     1496.51     59.31 o 
  10   3  11       12.71       12.36      9.31 o 
  11   3  11        1.24       41.02     22.88 o 
  12   3  11      132.98      164.82     30.94 o 
  13   3  11       61.36       87.54     22.55 o 
   0   4  11      195.79      267.05     29.54 o 
   1   4  11      239.85      261.87     14.14 o 
   2   4  11     2778.06     2825.83     43.73 o 
   3   4  11       56.54       75.03      7.63 o 
   4   4  11       37.79       60.85      7.65 o 
   5   4  11     3296.99     3329.83     56.51 o 
   6   4  11     1013.74     1024.93     22.42 o 
   7   4  11     2280.87     2304.22     70.00 o 
   8   4  11     2440.22     2480.68     43.84 o 
   9   4  11      547.35      496.52     44.66 o 
  10   4  11       10.31       13.97     19.70 o 
  11   4  11      673.85      657.99     65.65 o 
  12   4  11      577.91      560.62     46.75 o 
  13   4  11      135.06      110.02     33.32 o 
   1   5  11     1097.78     1149.43     23.74 o 
   2   5  11     1068.06     1121.72     27.81 o 
   3   5  11        3.27       12.40      6.08 o 
   4   5  11       80.10       82.68      8.37 o 
   5   5  11      152.10      138.89     19.30 o 
   6   5  11      126.52      118.76     17.21 o 
   7   5  11      238.01      283.15     31.45 o 
   8   5  11      111.33       98.47     22.19 o 
   9   5  11       55.55       51.26     10.79 o 
  10   5  11       63.85       73.35     18.20 o 
  11   5  11     1375.88     1404.32    195.25 o 
  12   5  11      298.22      355.98     81.44 o 
   0   6  11      151.44      203.37     35.41 o 
   1   6  11        9.81        8.95      4.51 o 
   2   6  11      195.90      190.66     21.99 o 
   3   6  11       16.21        9.15      5.13 o 
   4   6  11      175.03      163.95     14.56 o 
   5   6  11      103.86      110.12     14.15 o 
   6   6  11        1.37       12.75      8.13 o 
   7   6  11      573.66      626.45     82.32 o 
   8   6  11      140.72      115.90     60.46 o 
   9   6  11      687.34      892.87     71.74 o 
  10   6  11      114.82      163.51     29.62 o 
  11   6  11        3.82       73.73     27.85 o 
  12   6  11      204.49      170.83     39.29 o 
   1   7  11        0.87        1.20      6.11 o 
   2   7  11     1290.25     1320.45     44.80 o 
   3   7  11      179.49      192.90     28.43 o 
   4   7  11      169.08      140.10     19.80 o 
   5   7  11      396.10      454.16     44.37 o 
   6   7  11     1056.42     1180.07     55.18 o 
   7   7  11      231.30      188.31     41.51 o 
   8   7  11      125.47      102.94     52.63 o 
   9   7  11        8.58       40.93     14.17 o 
  10   7  11      326.06      358.99     84.69 o 
  11   7  11        0.06       34.68     12.57 o 
   0   8  11      966.60      985.81    176.34 o 
   1   8  11     3076.89     3135.81     70.85 o 
   2   8  11     1044.64     1069.73     33.69 o 
   3   8  11     1244.72     1291.08     38.44 o 
   4   8  11     1643.58     1604.34     57.58 o 
   5   8  11      250.42      276.77     34.49 o 
   6   8  11      454.79      437.98     40.50 o 
   7   8  11      249.90      227.01     57.00 o 
   8   8  11       22.86       46.70     16.92 o 
   9   8  11       56.20       38.73     15.88 o 
  10   8  11       32.86       20.59      8.65 o 
   1   9  11      208.70      235.48     33.09 o 
   2   9  11      365.77      323.75     51.03 o 
   3   9  11       54.13       19.01     23.18 o 
   4   9  11       24.87       37.28     11.97 o 
   5   9  11      434.56      496.56     66.30 o 
   6   9  11       53.61       46.58     18.51 o 
   7   9  11        3.13       26.67     10.84 o 
   8   9  11      117.61       98.00     25.57 o 
   9   9  11        0.92        6.90     12.59 o 
   0  10  11        0.05       -3.86     18.75 o 
   1  10  11      244.64      244.54     46.95 o 
   2  10  11      841.08      853.74     60.44 o 
   3  10  11      138.29      146.06     36.08 o 
   4  10  11      823.29      803.61     64.24 o 
   5  10  11       26.60       25.97     12.68 o 
   6  10  11       65.00       78.38     20.99 o 
   7  10  11       55.13       36.83     11.96 o 
   1  11  11       14.65       23.31     11.41 o 
   2  11  11      251.36      207.92     34.39 o 
   3  11  11        1.72        9.39     15.02 o 
   4  11  11       20.01       20.89     11.01 o 
   5  11  11      117.60       55.37     31.27 o 
   0   0  12     3465.23     3312.10     34.33 o 
   1   0  12        1.07        6.49      2.24 o 
   2   0  12    21576.43    20513.20    351.59 o 
   3   0  12    13126.45    13231.04    161.67 o 
   4   0  12     3257.41     3319.00     48.39 o 
   5   0  12      344.75      288.66     12.62 o 
   6   0  12      477.76      476.61     27.28 o 
   7   0  12      541.81      557.17     22.16 o 
   8   0  12      135.15      123.37     18.53 o 
   9   0  12       81.44       85.41     16.31 o 
  10   0  12      246.01      179.61     20.58 o 
  11   0  12      478.45      344.76     47.22 o 
  12   0  12      181.10      193.62     36.40 o 
  13   0  12      208.36      158.28     22.42 o 
   1   1  12      681.61      687.72      9.29 o 
   2   1  12      557.72      576.09     10.25 o 
   3   1  12     1929.25     2087.65     16.35 o 
   4   1  12      289.34      240.56     11.31 o 
   5   1  12      137.72      149.07      9.33 o 
   6   1  12      345.24      418.38     23.48 o 
   7   1  12     2844.07     3038.63     88.73 o 
   8   1  12     6536.92     7293.42     56.74 o 
   9   1  12       49.30       25.17      5.60 o 
  10   1  12       11.26       22.47     13.97 o 
  11   1  12      452.74      397.93     58.69 o 
  12   1  12      103.57       70.43     19.34 o 
  13   1  12       37.66       35.39     12.35 o 
   0   2  12      695.54      714.29     11.32 o 
   1   2  12     3130.16     2975.01     21.14 o 
   2   2  12      245.49      200.42      8.47 o 
   3   2  12     3813.70     3733.82     46.69 o 
   4   2  12      143.71      221.70     15.10 o 
   5   2  12       17.19       12.62      3.99 o 
   6   2  12      191.35      206.29     11.94 o 
   7   2  12     3295.78     3389.55     48.99 o 
   8   2  12       19.52       19.33      4.73 o 
   9   2  12      114.57       71.88     12.54 o 
  10   2  12       56.06       22.16     10.12 o 
  11   2  12     1315.44     1397.55     92.39 o 
  12   2  12      169.96      137.01     26.70 o 
  13   2  12       80.74       81.71     20.10 o 
   1   3  12      852.74      839.73     19.89 o 
   2   3  12     6254.99     6742.90     76.45 o 
   3   3  12     4474.40     4982.44     95.54 o 
   4   3  12        0.32       11.35      4.33 o 
   5   3  12     2368.92     2511.43     67.65 o 
   6   3  12      383.69      352.30     24.14 o 
   7   3  12        1.64       10.23      4.24 o 
   8   3  12       11.41        8.86      5.37 o 
   9   3  12      679.77      685.10     57.73 o 
  10   3  12        0.16       14.04     11.35 o 
  11   3  12      545.26      577.26     64.83 o 
  12   3  12       95.01       95.75     29.19 o 
  13   3  12       86.61      121.99     23.21 o 
   0   4  12     1103.10     1208.32     48.29 o 
   1   4  12     1079.63     1076.33     29.06 o 
   2   4  12      160.84      163.00     12.71 o 
   3   4  12      156.90      150.09     11.10 o 
   4   4  12      416.82      420.79     20.35 o 
   5   4  12       17.89       21.48      4.26 o 
   6   4  12      481.36      586.01     32.03 o 
   7   4  12      112.57      145.35     31.81 o 
   8   4  12       46.10       33.80     17.35 o 
   9   4  12      119.39      112.15     15.16 o 
  10   4  12        5.13        7.91      6.24 o 
  11   4  12        0.96       19.65     21.98 o 
  12   4  12       10.17       39.85     31.80 o 
   1   5  12      191.96      217.28     22.57 o 
   2   5  12     2171.11     2320.21     52.89 o 
   3   5  12     2534.68     2470.86     49.90 o 
   4   5  12      159.00      149.17     16.46 o 
   5   5  12       47.71       49.20     13.95 o 
   6   5  12     1724.78     1977.71     43.53 o 
   7   5  12     1933.67     1833.42     38.23 o 
   8   5  12      138.29      128.54     18.02 o 
   9   5  12       42.56       50.92     10.58 o 
  10   5  12      168.06      141.42     28.06 o 
  11   5  12      621.62     1058.43    387.33 o 
  12   5  12     1065.99     1143.78    232.06 o 
   0   6  12      202.75      189.33     40.77 o 
   1   6  12     2261.40     2275.52     44.29 o 
   2   6  12       49.09       57.02     11.82 o 
   3   6  12      459.29      466.29     30.39 o 
   4   6  12      584.75      597.37     11.50 o 
   5   6  12       56.26       36.56     10.02 o 
   6   6  12      206.68      223.07     32.08 o 
   7   6  12        4.18       26.59     14.75 o 
   8   6  12      852.48      850.89    132.70 o 
   9   6  12     1309.91     1144.31     77.69 o 
  10   6  12       75.57       83.53     29.88 o 
  11   6  12      302.49      253.41     41.85 o 
   1   7  12      946.39      888.94     32.73 o 
   2   7  12       88.04       87.31     15.92 o 
   3   7  12       64.38       43.07     13.57 o 
   4   7  12        5.90       10.33      7.46 o 
   5   7  12      536.72      444.44     54.55 o 
   6   7  12     1257.15     1382.43     73.15 o 
   7   7  12       51.25       33.02     14.07 o 
   8   7  12      133.96       94.52     28.43 o 
   9   7  12      120.73       89.84     28.48 o 
  10   7  12       90.48       88.79     22.32 o 
  11   7  12       87.79       97.15     19.60 o 
   0   8  12     1289.88     1374.44     75.38 o 
   1   8  12       58.72       30.25     24.39 o 
   2   8  12      732.95      782.35     77.76 o 
   3   8  12       70.49       63.05     24.15 o 
   4   8  12      236.96      208.36     28.63 o 
   5   8  12      966.12     1065.03     60.53 o 
   6   8  12      164.25      152.48     30.55 o 
   7   8  12        2.54       13.49      8.52 o 
   8   8  12      362.55      433.27     55.39 o 
   9   8  12      200.11      200.55     28.96 o 
  10   8  12        5.96       35.37     14.61 o 
   1   9  12      453.72      489.51     79.62 o 
   2   9  12       55.12       54.15     19.02 o 
   3   9  12      751.43      706.94     45.05 o 
   4   9  12      170.80      245.40     44.03 o 
   5   9  12       85.51      118.65     23.66 o 
   6   9  12      378.34      471.32     55.80 o 
   7   9  12       10.74       12.60     17.30 o 
   8   9  12        0.24       12.45     15.62 o 
   9   9  12        1.92       25.91     49.73 o 
   0  10  12      335.13      294.39     48.12 o 
   1  10  12       47.97       41.34     14.55 o 
   2  10  12       58.54       52.14     27.78 o 
   3  10  12     2280.33     2326.94    187.17 o 
   4  10  12      116.03       73.74     20.52 o 
   5  10  12       40.55       26.99     13.09 o 
   6  10  12       53.39       59.77     25.35 o 
   7  10  12      156.93      147.89     46.94 o 
   1  11  12       19.36       13.05     10.47 o 
   2  11  12       74.48       59.12     15.60 o 
   3  11  12      153.10      150.73     24.85 o 
   4  11  12        2.88       14.21      9.72 o 
   5  11  12      235.86      297.89     81.43 o 
   1   1  13      877.05      804.06      7.51 o 
   2   1  13     1572.19     1565.00     12.35 o 
   3   1  13     3320.46     3084.83     34.18 o 
   4   1  13       57.72       72.47      8.66 o 
   5   1  13     1590.13     1538.11     29.15 o 
   6   1  13        0.00        5.35      2.10 o 
   7   1  13      391.85      350.43     36.10 o 
   8   1  13       24.56       32.01     11.29 o 
   9   1  13       68.32       57.51     19.95 o 
  10   1  13      400.04      271.38     45.18 o 
  11   1  13        0.02       27.08     12.03 o 
  12   1  13       13.38       29.92     15.09 o 
  13   1  13       10.34       30.66     17.53 o 
   0   2  13     6821.19     7030.76     98.55 o 
   1   2  13      894.93      946.33     10.39 o 
   2   2  13     5604.83     5774.06     65.20 o 
   3   2  13     3243.62     3161.92     47.98 o 
   4   2  13      153.90      186.26     13.13 o 
   5   2  13      365.76      370.40     12.62 o 
   6   2  13        4.18       11.95      3.09 o 
   7   2  13        3.75       10.16      4.18 o 
   8   2  13      198.74      203.27     12.29 o 
   9   2  13      109.80      101.92     18.55 o 
  10   2  13       10.28       10.64      4.34 o 
  11   2  13       50.43      134.77     76.65 o 
  12   2  13       96.04       94.70     21.60 o 
  13   2  13        2.97       15.15     12.17 o 
   1   3  13      137.20      138.62      8.64 o 
   2   3  13     4607.25     4848.53     56.29 o 
   3   3  13     4011.19     4236.00     68.65 o 
   4   3  13       16.56       29.41      4.93 o 
   5   3  13      163.33      201.37     20.85 o 
   6   3  13        1.77        7.97      4.75 o 
   7   3  13     1689.63     1757.24     38.59 o 
   8   3  13     1054.66     1084.37     36.23 o 
   9   3  13       63.59       51.82     13.65 o 
  10   3  13      930.57     1002.09     69.10 o 
  11   3  13      387.24      353.42     94.78 o 
  12   3  13      429.70      438.44     79.41 o 
  13   3  13        5.88       23.25     25.03 o 
   0   4  13       84.56       93.61     15.26 o 
   1   4  13     1098.01     1186.49     28.46 o 
   2   4  13     8417.35     9148.33    157.52 o 
   3   4  13      654.39      594.73     22.45 o 
   4   4  13     2378.52     2444.35     42.05 o 
   5   4  13        0.19       11.01      6.47 o 
   6   4  13      380.47      344.62     24.68 o 
   7   4  13      106.69      126.72     24.55 o 
   8   4  13     2310.26     2497.48     61.28 o 
   9   4  13        3.40       25.09      7.93 o 
  10   4  13       10.62       23.36     63.52 o 
  11   4  13      218.90      181.69     27.38 o 
  12   4  13      137.17       75.90     20.31 o 
   1   5  13     2854.34     3016.74     68.67 o 
   2   5  13      772.48      735.78     20.34 o 
   3   5  13        1.77       10.44      2.95 o 
   4   5  13        0.18        8.37      2.93 o 
   5   5  13      818.26      966.77     25.71 o 
   6   5  13      222.29      250.07     45.41 o 
   7   5  13      585.87      632.80     54.35 o 
   8   5  13       28.83        9.99      7.98 o 
   9   5  13      337.27      367.71     31.54 o 
  10   5  13      255.92      481.87    201.74 o 
  11   5  13       69.41       70.60     21.78 o 
  12   5  13       14.37       26.23     18.04 o 
   0   6  13      971.03     1013.59     38.08 o 
   1   6  13       22.49       18.03      7.26 o 
   2   6  13       78.98       60.32      9.55 o 
   3   6  13     1231.08     1210.03     26.10 o 
   4   6  13      324.76      319.80     27.97 o 
   5   6  13        1.10        8.44      5.53 o 
   6   6  13      347.51      349.39     64.57 o 
   7   6  13       92.24       96.31     25.85 o 
   9   6  13      142.60      127.00     26.42 o 
  10   6  13      313.32      411.95    152.67 o 
  11   6  13        0.13       75.19     38.42 o 
   1   7  13     1845.70     1874.65     50.11 o 
   2   7  13      250.08      280.27     32.90 o 
   3   7  13      314.30      350.86     57.96 o 
   4   7  13      888.79      918.30     76.42 o 
   5   7  13      288.94      246.24     45.25 o 
   6   7  13       54.70       42.97     14.11 o 
   7   7  13       89.30       29.08      7.83 o 
   8   7  13       11.59       32.20     19.20 o 
   9   7  13      201.64      149.79     25.20 o 
  10   7  13       39.14       53.01     34.52 o 
   0   8  13     3325.10     3325.02     80.53 o 
   1   8  13      128.18      139.58     35.14 o 
   2   8  13     2386.11     2569.98     54.93 o 
   3   8  13     4095.50     4458.39    157.63 o 
   4   8  13      311.01      304.92     44.41 o 
   5   8  13       81.93       98.03     30.47 o 
   6   8  13      171.01      138.81     22.74 o 
   7   8  13      313.29      265.83     49.46 o 
   8   8  13       65.56       51.53     46.89 o 
   9   8  13       88.38       43.40     18.08 o 
  10   8  13        2.22        2.96     12.28 o 
   1   9  13     2369.18     2345.91    138.22 o 
   2   9  13     1195.88     1247.32     71.81 o 
   3   9  13      521.61      622.00    100.00 o 
   4   9  13      879.74      843.52     59.64 o 
   5   9  13       18.70       31.55     10.88 o 
   6   9  13      116.05      116.16     38.26 o 
   7   9  13      294.69      261.36     45.55 o 
   8   9  13       18.36       22.87     19.17 o 
   0  10  13      328.05      291.59     63.42 o 
   1  10  13        1.64       25.48     10.14 o 
   2  10  13      784.18      981.01     81.75 o 
   3  10  13      721.61      755.56     64.93 o 
   4  10  13       15.43       20.24     24.24 o 
   5  10  13      132.77       92.19     38.65 o 
   6  10  13        0.18       22.23      9.62 o 
   7  10  13       64.21       38.45     15.73 o 
   1  11  13      142.29      155.00     22.31 o 
   2  11  13      385.89      368.05     54.82 o 
   3  11  13      214.03      136.13     27.13 o 
   4  11  13       90.17       76.47     18.99 o 
   0   0  14     1642.42     1416.57     18.14 o 
   1   0  14      489.10      483.47      9.06 o 
   2   0  14      938.42      929.13     13.14 o 
   3   0  14     1816.19     1735.60     38.19 o 
   4   0  14     9965.84    10014.13    368.15 o 
   5   0  14       55.03       77.82      9.32 o 
   6   0  14      457.49      458.22     18.95 o 
   7   0  14       31.10       30.03      7.57 o 
   8   0  14     2152.26     2319.26     67.02 o 
   9   0  14      801.26     1030.45     41.91 o 
  10   0  14     1015.18     1136.56     65.31 o 
  11   0  14     1529.49     1411.29     86.45 o 
  12   0  14      685.26      801.72     83.82 o 
  13   0  14       58.17       80.85     34.33 o 
   1   1  14      996.10      959.79     29.49 o 
   2   1  14     4395.48     4290.95     69.94 o 
   3   1  14      279.76      272.63     11.27 o 
   4   1  14     1152.48     1159.96     31.20 o 
   5   1  14     1973.60     2046.74     71.62 o 
   6   1  14      325.12      302.15     14.44 o 
   7   1  14     1026.16     1113.22     36.81 o 
   8   1  14       18.80        5.25      6.25 o 
   9   1  14      235.81      265.06     34.06 o 
  10   1  14      179.51      254.97     46.79 o 
  11   1  14       50.83       51.19     33.74 o 
  12   1  14       67.89       73.03     17.86 o 
  13   1  14       74.50      105.89     20.15 o 
   0   2  14     2897.58     3293.61     45.63 o 
   1   2  14     6996.40     7454.34     77.35 o 
   2   2  14     6691.91     7303.02     82.40 o 
   3   2  14      639.70      580.34     23.57 o 
   4   2  14     1405.53     1419.50     24.06 o 
   5   2  14     1552.43     1600.57     62.12 o 
   6   2  14        2.87        4.70      2.69 o 
   7   2  14      234.42      214.58     11.60 o 
   8   2  14      105.77       87.74     13.37 o 
   9   2  14      526.10      522.88     35.47 o 
  10   2  14       34.54       37.46      8.56 o 
  11   2  14       88.08       65.53     17.58 o 
  12   2  14        0.16       73.92     23.62 o 
  13   2  14        2.87       24.28     11.26 o 
   1   3  14      123.00      140.61     10.74 o 
   2   3  14     1139.67     1134.35     27.51 o 
   3   3  14       42.24       35.38      5.94 o 
   4   3  14       88.11      110.65     11.22 o 
   5   3  14      348.54      372.56     20.69 o 
   6   3  14        5.58       12.47      5.78 o 
   7   3  14       26.82       36.54     15.83 o 
   8   3  14       41.53       70.68     40.44 o 
   9   3  14       52.31       35.81     21.91 o 
  10   3  14        2.58        7.09      5.45 o 
  11   3  14        3.00       85.06     52.26 o 
  12   3  14       15.97       96.03     48.68 o 
  13   3  14       30.56       95.94     67.13 o 
   0   4  14     3468.79     3580.36     77.91 o 
   1   4  14     3774.98     3763.00     58.19 o 
   2   4  14     1916.80     2065.05     39.03 o 
   3   4  14      450.98      468.80     19.76 o 
   4   4  14      131.17      127.29     12.30 o 
   5   4  14        2.25       16.14     10.62 o 
   6   4  14     1553.15     1697.89     42.67 o 
   7   4  14     1121.85     1043.02     61.64 o 
   8   4  14     1229.75     1117.90    189.18 o 
   9   4  14      171.78      293.28     73.56 o 
  10   4  14     1802.47     1831.93     96.83 o 
  11   4  14      102.81       93.25     20.26 o 
  12   4  14        2.50       88.80     45.58 o 
   1   5  14     4618.93     5014.27     75.29 o 
   2   5  14      343.27      340.05     18.35 o 
   3   5  14        0.06        6.90      3.04 o 
   4   5  14      394.36      368.49     25.66 o 
   5   5  14       35.81       23.40      8.22 o 
   6   5  14     2255.25     2385.76     51.87 o 
   7   5  14      300.28      290.06     31.43 o 
   8   5  14       89.44      110.62     21.02 o 
   9   5  14       23.99       14.20     13.32 o 
  10   5  14     1783.55     1839.70    168.76 o 
  11   5  14       98.64       77.90     15.11 o 
  12   5  14      156.06      120.88     34.19 o 
   0   6  14     1037.94     1004.42     35.48 o 
   1   6  14     1514.47     1400.51     37.16 o 
   2   6  14      700.38      755.58     23.96 o 
   3   6  14       30.81       19.08     12.93 o 
   4   6  14       66.89       87.54     17.95 o 
   5   6  14      426.73      387.57     36.84 o 
   6   6  14      169.03      168.73     32.19 o 
   7   6  14     2172.59     2409.86    125.04 o 
   8   6  14     1807.91     1719.81    124.64 o 
   9   6  14      370.04      313.96     31.25 o 
  10   6  14      697.34      679.46    120.58 o 
  11   6  14      518.98      458.66     94.40 o 
   1   7  14     1307.52     1245.15     46.96 o 
   2   7  14      694.47      691.33     47.87 o 
   3   7  14      106.51      106.13     23.04 o 
   4   7  14      592.95      513.04     97.55 o 
   5   7  14       20.79       23.86     11.51 o 
   6   7  14       32.51       36.71     12.29 o 
   7   7  14        6.95       23.27     23.97 o 
   8   7  14       10.64       34.24     14.82 o 
   9   7  14      186.79      129.56     31.57 o 
  10   7  14      139.46      118.90     24.83 o 
   0   8  14        2.08       18.77     18.13 o 
   1   8  14      779.15      966.97     73.33 o 
   2   8  14      721.20      772.66     76.44 o 
   3   8  14      135.37      110.33     25.39 o 
   4   8  14      618.30      669.40     51.50 o 
   5   8  14      833.30      927.97     69.36 o 
   6   8  14       99.93      116.26     20.59 o 
   7   8  14       27.10       20.54     15.08 o 
   8   8  14      268.65      172.38     61.82 o 
   9   8  14       10.02       18.71     10.24 o 
   1   9  14        4.52       -6.81     11.34 o 
   2   9  14       22.44       11.29     22.46 o 
   3   9  14      676.07      704.37     70.47 o 
   4   9  14      210.03      199.13     39.44 o 
   5   9  14       78.76       65.25     16.14 o 
   6   9  14      106.72      100.12     26.55 o 
   7   9  14      297.41      345.80     87.58 o 
   8   9  14      116.10      114.98     29.27 o 
   0  10  14        9.05       19.07     14.21 o 
   1  10  14       37.34       42.08     15.99 o 
   2  10  14      353.97      329.08     45.50 o 
   3  10  14       45.19       41.49     13.16 o 
   4  10  14      137.32      124.85     24.48 o 
   5  10  14       78.71       57.56     18.45 o 
   6  10  14       33.14       23.79     16.01 o 
   1  11  14        3.98       -1.41     13.61 o 
   2  11  14        0.45       15.28     11.29 o 
   3  11  14        3.53       38.13     15.41 o 
   4  11  14      179.79      210.73     51.82 o 
   1   1  15     5777.82     5942.26     64.55 o 
   2   1  15     2171.10     2107.94     31.31 o 
   3   1  15       35.91       18.35      5.62 o 
   4   1  15      333.31      335.05     12.62 o 
   5   1  15     1781.81     1746.13     34.26 o 
   6   1  15      296.55      266.55     18.05 o 
   7   1  15       61.90       57.88      9.57 o 
   8   1  15      338.87      337.28     19.93 o 
   9   1  15       31.32       56.96     34.59 o 
  10   1  15        0.62        5.10      4.11 o 
  11   1  15      630.41      631.76     44.11 o 
  12   1  15       11.50       36.76     14.81 o 
  13   1  15       11.39       71.16     19.28 o 
   0   2  15      378.38      357.85     13.27 o 
   1   2  15      178.19      152.69      9.90 o 
   2   2  15      145.71      142.10     14.75 o 
   3   2  15        2.82        4.04      2.53 o 
   4   2  15        8.36        4.75      2.39 o 
   5   2  15      573.88      554.75     28.03 o 
   6   2  15      255.26      238.27     16.17 o 
   7   2  15       12.27       12.67      5.00 o 
   8   2  15      650.24      623.30     39.71 o 
   9   2  15      201.09      172.78     26.87 o 
  10   2  15      248.89      202.44     22.86 o 
  11   2  15       36.82       61.24     38.66 o 
  12   2  15      394.25      316.52     58.35 o 
  13   2  15       42.78       50.52     23.44 o 
   1   3  15      879.41     1007.62     26.68 o 
   2   3  15       40.49       45.81      5.00 o 
   3   3  15      342.86      324.35     18.54 o 
   4   3  15       34.73       24.02      5.16 o 
   5   3  15       84.27       86.91     14.75 o 
   6   3  15        5.15        8.79      6.60 o 
   7   3  15      406.41      380.11     32.81 o 
   8   3  15      648.16      701.53     62.84 o 
   9   3  15     1000.98     1130.01     50.03 o 
  10   3  15      135.51      113.19     17.49 o 
  11   3  15      679.13      719.65     58.23 o 
  12   3  15      446.35      484.93     75.60 o 
   0   4  15     1628.94     1841.43     45.42 o 
   1   4  15      884.34      901.46     24.22 o 
   2   4  15     2664.44     2904.43     50.92 o 
   3   4  15      605.25      613.24     23.33 o 
   4   4  15      390.29      402.03     25.81 o 
   5   4  15      647.51      645.43     21.67 o 
   6   4  15     1944.74     1933.82     67.46 o 
   7   4  15      111.71      103.47     17.75 o 
   8   4  15      270.76      283.01     55.33 o 
   9   4  15     1203.36     1184.85     61.23 o 
  10   4  15      126.19      110.51     28.53 o 
  11   4  15        0.31       37.64     18.19 o 
  12   4  15      512.08      438.19     99.55 o 
   1   5  15        0.08        8.35      5.63 o 
   2   5  15       18.72       19.19      3.68 o 
   3   5  15      625.05      601.25     20.45 o 
   4   5  15      721.07      702.75     44.24 o 
   5   5  15      508.06      504.90     39.26 o 
   6   5  15       18.01        9.54      7.49 o 
   7   5  15      736.64      778.65    101.01 o 
   8   5  15     1598.42     1874.59    107.13 o 
   9   5  15       11.45       51.80     54.22 o 
  10   5  15      540.23      519.57     97.44 o 
  11   5  15       13.15       67.42     14.37 o 
  12   5  15      346.59      267.56     64.49 o 
   0   6  15      162.78      185.94     36.71 o 
   1   6  15     1088.18     1052.67     28.71 o 
   2   6  15      545.96      544.20     29.61 o 
   3   6  15      880.14      872.30     47.15 o 
   4   6  15       15.02       15.08      6.53 o 
   5   6  15        3.24       20.96      9.31 o 
   6   6  15      146.08      173.38     24.99 o 
   7   6  15      262.45      301.07     52.97 o 
   8   6  15       46.87       64.08     13.97 o 
   9   6  15        9.77        2.34      9.64 o 
  10   6  15       95.05       90.31     19.58 o 
  11   6  15       55.24      121.47     27.27 o 
   1   7  15     2237.53     2283.72     62.36 o 
   2   7  15       28.78       30.25     11.16 o 
   3   7  15       41.85       40.42     12.26 o 
   4   7  15      898.43      835.98     67.36 o 
   5   7  15      112.82       98.92     16.58 o 
   6   7  15       65.47       53.32     15.65 o 
   7   7  15      148.92       90.23     22.90 o 
   8   7  15      150.95      152.34     35.00 o 
   9   7  15       79.99      107.61     29.65 o 
  10   7  15        9.60      104.98     79.01 o 
   0   8  15     1684.04     1748.73    113.52 o 
   1   8  15      800.17      728.44     85.63 o 
   2   8  15     1358.41     1391.54     61.25 o 
   3   8  15      133.44       78.38     20.68 o 
   4   8  15      359.65      322.00     45.49 o 
   5   8  15      896.64      819.97     63.33 o 
   6   8  15       85.25       86.36     27.76 o 
   7   8  15       21.55       28.43     16.00 o 
   8   8  15       55.97       81.07     24.50 o 
   9   8  15       26.44       33.94     12.59 o 
   1   9  15       52.60       61.82     17.41 o 
   2   9  15      797.33      729.43     53.59 o 
   3   9  15      617.40      638.86     63.63 o 
   4   9  15        0.07       13.77     10.12 o 
   5   9  15      330.68      259.41     74.04 o 
   6   9  15      296.62      290.38     73.70 o 
   7   9  15      286.02      340.23     84.83 o 
   8   9  15      376.24      431.82    109.28 o 
   0  10  15       39.69       44.68     20.89 o 
   1  10  15      161.53      121.94     27.38 o 
   2  10  15      120.52      149.38     31.39 o 
   3  10  15      182.18      113.99     36.95 o 
   4  10  15       42.24       39.78     13.54 o 
   5  10  15       22.34       39.85     16.73 o 
   6  10  15       91.19       48.14     17.13 o 
   1  11  15      942.90      992.76    125.73 o 
   2  11  15        5.56        6.75     11.25 o 
   3  11  15      272.05      341.23     67.02 o 
   4  11  15        3.54       16.21     17.00 o 
   0   0  16     1273.41     1350.20     43.26 o 
   1   0  16     6715.44     6426.62     80.46 o 
   2   0  16     5323.87     5356.72     83.23 o 
   3   0  16    23674.47    23546.84    601.44 o 
   4   0  16      215.30      211.21     15.78 o 
   5   0  16      712.43      686.98     31.39 o 
   6   0  16       33.25       21.53      4.86 o 
   7   0  16     3436.79     3766.40     70.63 o 
   8   0  16      114.60      100.83     13.95 o 
   9   0  16     2010.13     2267.91     82.57 o 
  10   0  16        3.77       10.41      7.44 o 
  11   0  16      232.23      239.67     51.02 o 
  12   0  16       81.52       86.91     25.12 o 
  13   0  16       41.44       69.84     26.51 o 
   1   1  16       20.72       11.52      3.11 o 
   2   1  16     1881.79     1966.08     22.68 o 
   3   1  16      162.23      129.54     13.60 o 
   4   1  16      382.11      437.17     15.83 o 
   5   1  16      446.53      376.75     21.68 o 
   6   1  16        2.49        5.32      3.28 o 
   7   1  16      348.50      316.96     31.62 o 
   8   1  16       73.58       71.55      9.82 o 
   9   1  16      545.50      430.70     66.76 o 
  10   1  16      489.97      491.74     78.13 o 
  11   1  16      332.16      478.45     63.06 o 
  12   1  16       98.13       78.55     20.17 o 
  13   1  16        2.59       22.45     13.90 o 
   0   2  16     2249.62     2190.63     32.15 o 
   1   2  16      627.34      595.42     13.74 o 
   2   2  16     1214.16     1332.83     24.69 o 
   3   2  16      242.96      225.82      8.51 o 
   4   2  16     1363.95     1471.92     42.61 o 
   5   2  16        3.70       17.68      4.16 o 
   6   2  16        0.96        6.94      5.00 o 
   7   2  16       69.80       47.62     13.67 o 
   8   2  16        1.50       12.62     22.29 o 
   9   2  16      287.76      327.59     51.25 o 
  10   2  16      297.36      328.80    112.05 o 
  11   2  16      280.90      236.29     43.44 o 
  12   2  16        6.99       27.32     16.38 o 
  13   2  16       35.20       46.13     17.47 o 
   1   3  16      608.41      632.96     16.87 o 
   2   3  16      209.04      195.40     12.19 o 
   3   3  16      893.23     1019.91     64.16 o 
   4   3  16     1749.78     1956.70     35.42 o 
   5   3  16        6.05        8.31      5.88 o 
   6   3  16      673.71      674.23     23.21 o 
   7   3  16      276.85      296.89     30.91 o 
   8   3  16      931.30      863.48     79.97 o 
   9   3  16      111.81       87.46     20.03 o 
  10   3  16       38.22       33.51     11.95 o 
  11   3  16        1.46       50.37     21.22 o 
  12   3  16      200.64      204.97     54.95 o 
   0   4  16       61.08       46.91     12.73 o 
   1   4  16       20.55       22.21      3.22 o 
   2   4  16       22.81       15.08      4.78 o 
   3   4  16       13.30       12.45      3.44 o 
   4   4  16      211.70      241.36     29.41 o 
   5   4  16        1.86       12.02      6.21 o 
   6   4  16        4.90       43.11     14.05 o 
   7   4  16      357.36      367.38     42.55 o 
   8   4  16      409.14      475.82     60.74 o 
   9   4  16      397.17      449.92     73.05 o 
  10   4  16        0.21        9.92      5.69 o 
  11   4  16      267.77      205.38     30.41 o 
  12   4  16       84.10      127.84     54.86 o 
   1   5  16      678.01      676.41     20.22 o 
   2   5  16      660.33      697.35     18.72 o 
   3   5  16      164.57      196.53     14.62 o 
   4   5  16      473.10      484.62     25.51 o 
   5   5  16        1.02        3.66      4.34 o 
   6   5  16        2.96       18.75      8.99 o 
   7   5  16     1943.90     2231.39     77.47 o 
   8   5  16       84.68       68.96     21.65 o 
   9   5  16     1576.05     1676.40     92.69 o 
  10   5  16       24.31       18.25      8.64 o 
  11   5  16      302.57      253.78     50.68 o 
   0   6  16      845.73      797.43     28.46 o 
   1   6  16      754.63      699.61     33.51 o 
   2   6  16     2428.67     2423.77     55.82 o 
   3   6  16       13.99       13.51      5.29 o 
   4   6  16      274.28      288.00     26.08 o 
   5   6  16      387.28      413.11     40.05 o 
   6   6  16      107.83      112.85     20.92 o 
   7   6  16        4.42       18.72     10.27 o 
   8   6  16      206.36      192.56     27.70 o 
   9   6  16        0.39       14.00      6.97 o 
  10   6  16        7.42       -6.56     12.96 o 
  11   6  16      246.23      155.28     41.31 o 
   1   7  16      674.26      661.54     64.34 o 
   2   7  16      791.09      784.17     65.92 o 
   3   7  16       75.69       78.90     13.61 o 
   4   7  16      118.93       98.03     20.86 o 
   5   7  16        8.06        9.59      7.91 o 
   6   7  16       34.42       11.33     24.18 o 
   7   7  16       16.35       48.14     16.32 o 
   8   7  16      121.03       86.07     19.84 o 
   9   7  16      533.26      513.56     53.37 o 
  10   7  16      835.37      905.76    153.50 o 
   0   8  16      292.46      260.82     42.28 o 
   1   8  16      957.24      958.62     39.40 o 
   2   8  16        7.01        8.20      7.19 o 
   3   8  16       29.87       28.91     14.73 o 
   4   8  16       17.46       27.80      8.96 o 
   5   8  16       53.23       55.48     13.46 o 
   6   8  16        2.05       25.38     11.94 o 
   7   8  16       23.07       29.16     16.21 o 
   8   8  16       35.62       25.72     10.54 o 
   9   8  16        3.37       62.21     25.64 o 
   1   9  16      405.55      381.01     45.66 o 
   2   9  16       84.60       79.05     15.78 o 
   3   9  16       79.56       46.83     11.76 o 
   4   9  16      315.16      359.21     49.77 o 
   5   9  16       92.62       76.37     21.29 o 
   6   9  16       26.98       21.12     20.43 o 
   7   9  16      116.16       86.67     23.89 o 
   8   9  16       54.92       47.67     22.84 o 
   0  10  16      252.32      219.19     54.25 o 
   1  10  16       26.89       26.34     12.83 o 
   2  10  16     1548.86     1641.46    114.38 o 
   3  10  16     1524.95     1707.02    121.01 o 
   4  10  16        0.17        6.50     15.03 o 
   5  10  16        0.00       24.08     33.18 o 
   6  10  16        7.70       29.85     12.66 o 
   1  11  16      179.89      156.82     46.34 o 
   2  11  16      101.64      101.17     23.86 o 
   3  11  16      105.05       98.74     31.61 o 
   1   1  17      635.04      576.16     15.72 o 
   2   1  17        8.78       10.08      8.40 o 
   3   1  17      696.51      652.32     16.32 o 
   4   1  17      121.68      142.77     13.49 o 
   5   1  17       17.19       28.97      6.59 o 
   6   1  17       49.52       48.15      7.21 o 
   7   1  17      409.37      400.37     40.42 o 
   8   1  17      327.77      277.83     23.95 o 
   9   1  17      710.92      811.27     57.83 o 
  10   1  17      375.57      301.01     30.35 o 
  11   1  17      423.60      322.06     96.04 o 
  12   1  17       17.60       41.20     13.60 o 
   0   2  17     9742.83    10388.74    157.74 o 
   1   2  17      682.92      631.60     14.43 o 
   2   2  17      215.19      144.65     16.42 o 
   3   2  17     1057.03     1075.14     23.31 o 
   4   2  17     2886.80     3107.00     81.92 o 
   5   2  17       22.30       29.08      4.83 o 
   6   2  17      438.70      424.62     19.73 o 
   7   2  17      754.68      759.07     47.59 o 
   8   2  17      728.37      662.78     43.94 o 
   9   2  17     1224.73     1171.13     61.94 o 
  10   2  17     1597.11     1570.39     86.64 o 
  11   2  17      202.99      266.31     74.53 o 
  12   2  17        6.15       20.73     11.39 o 
   1   3  17      494.88      448.42     13.68 o 
   2   3  17      285.52      315.64     13.41 o 
   3   3  17      177.57      196.97     20.24 o 
   4   3  17      459.16      506.45     28.09 o 
   5   3  17      246.52      292.25     27.13 o 
   6   3  17      158.67      139.54     28.94 o 
   7   3  17      114.74      132.69     21.39 o 
   8   3  17     1078.08     1041.53     55.69 o 
   9   3  17      201.77      147.80     22.35 o 
  10   3  17       11.15       25.68     27.32 o 
  11   3  17       20.88       25.75     19.44 o 
  12   3  17       80.92       75.66     27.26 o 
   0   4  17     4868.63     5205.89    118.55 o 
   1   4  17       28.46       30.10      4.12 o 
   2   4  17       27.04       36.28      5.15 o 
   3   4  17      435.52      444.16     18.68 o 
   4   4  17      367.65      357.01     30.54 o 
   5   4  17       68.32       60.12     11.92 o 
   6   4  17        5.56       21.82      6.90 o 
   7   4  17       78.22       81.84     18.47 o 
   8   4  17     1346.77     1424.41     59.19 o 
   9   4  17      756.56      783.55     43.17 o 
  10   4  17       98.86       98.84     15.22 o 
  11   4  17       32.63       65.77     17.94 o 
  12   4  17       65.30       88.87     18.58 o 
   1   5  17     1134.72     1074.47     23.90 o 
   2   5  17      716.00      746.45     16.52 o 
   3   5  17      168.29      181.84     14.87 o 
   4   5  17      138.61      111.97     15.26 o 
   5   5  17       16.72       43.92     10.75 o 
   6   5  17       36.02       37.62     12.05 o 
   7   5  17      347.76      442.79     57.78 o 
   8   5  17      630.52      514.84     50.34 o 
   9   5  17       61.88       42.06      9.39 o 
  10   5  17       18.33       55.23     18.47 o 
  11   5  17      164.56      111.67     24.69 o 
   0   6  17       46.67       33.70     16.18 o 
   1   6  17      538.26      542.99     40.80 o 
   2   6  17      912.95      886.86     50.86 o 
   3   6  17      185.58      172.10     16.49 o 
   4   6  17      256.08      268.13     34.87 o 
   5   6  17       34.93       33.60      9.63 o 
   6   6  17      211.44      243.31     35.47 o 
   7   6  17       18.50       15.13      6.16 o 
   8   6  17      145.47      140.96     28.24 o 
   9   6  17       35.53       30.96     14.54 o 
  10   6  17        8.25       14.92     14.44 o 
  11   6  17      137.47      143.37     38.43 o 
   1   7  17     1064.56     1071.86     30.40 o 
   2   7  17       35.82       21.47      9.12 o 
   3   7  17     1874.41     1970.77     39.56 o 
   4   7  17        6.26        7.34     21.22 o 
   5   7  17      262.28      265.69     33.50 o 
   6   7  17      465.88      475.30     53.76 o 
   7   7  17      131.08      119.54     21.95 o 
   8   7  17       88.22       61.98     14.12 o 
   9   7  17       41.35       39.27     14.14 o 
  10   7  17      566.36      548.51     87.11 o 
   0   8  17      992.50     1171.95     66.01 o 
   1   8  17      208.12      196.09     25.72 o 
   2   8  17       55.62       28.37     10.94 o 
   3   8  17     2116.93     2373.47    116.21 o 
   4   8  17     1063.77     1101.48     54.91 o 
   5   8  17        0.57        3.67     12.05 o 
   6   8  17       76.87       57.55     16.14 o 
   7   8  17        8.91       13.29      8.68 o 
   8   8  17       15.97       23.99      7.23 o 
   9   8  17      614.53      664.15     65.12 o 
   1   9  17      342.52      302.91     44.21 o 
   2   9  17      388.47      455.33     38.78 o 
   3   9  17       56.51       51.27     13.04 o 
   4   9  17        1.19       18.57     12.79 o 
   5   9  17      305.78      243.52     46.84 o 
   6   9  17      102.56      106.16     21.67 o 
   7   9  17        7.70       36.02     15.75 o 
   0  10  17      530.02      553.28     84.71 o 
   1  10  17       98.70      111.04     23.01 o 
   2  10  17      122.88       96.57     23.74 o 
   3  10  17      143.38       64.55     66.80 o 
   4  10  17      500.72      492.88    104.55 o 
   5  10  17      183.35      162.33     38.60 o 
   1  11  17      246.07      195.18     44.44 o 
   2  11  17      225.96      223.81     54.00 o 
   0   0  18       99.85       93.33     18.43 o 
   1   0  18     1533.42     1714.94     26.12 o 
   2   0  18     1823.24     1754.42     37.84 o 
   3   0  18      917.59      820.40     26.69 o 
   4   0  18      688.55      717.49     15.01 o 
   5   0  18      560.70      573.61     21.80 o 
   6   0  18       22.98       30.07      8.07 o 
   7   0  18       13.55        5.93      3.63 o 
   8   0  18      336.14      238.53     37.89 o 
   9   0  18     1142.90     1060.06     70.36 o 
  10   0  18       39.46       22.23     15.35 o 
  11   0  18       27.00       25.25     22.18 o 
  12   0  18        3.13       43.75     19.77 o 
   1   1  18     1939.05     2005.12     29.07 o 
   2   1  18     5889.56     6113.08    101.59 o 
   3   1  18        0.03        5.02      3.89 o 
   4   1  18     1276.96     1294.77     23.10 o 
   5   1  18      753.24      727.87     18.65 o 
   6   1  18        2.72       10.19      7.56 o 
   7   1  18     1071.36     1104.38     46.61 o 
   8   1  18       28.11       17.13      5.91 o 
   9   1  18       42.30       66.81     16.85 o 
  10   1  18      286.24      286.16     32.49 o 
  11   1  18      380.64      421.77     76.15 o 
  12   1  18       31.28       46.98     11.27 o 
   0   2  18      408.84      345.97     19.38 o 
   1   2  18     1107.73     1072.80     17.91 o 
   2   2  18      161.25      129.99      8.72 o 
   3   2  18      199.63      174.54     10.66 o 
   4   2  18       27.52       31.43      4.90 o 
   5   2  18     1820.38     1833.83     30.56 o 
   6   2  18       50.34       49.50      6.54 o 
   7   2  18      948.13     1057.49     51.49 o 
   8   2  18      816.56      757.62     70.11 o 
   9   2  18      279.78      245.16     42.80 o 
  10   2  18      108.57       49.89     10.53 o 
  11   2  18      591.32      605.47     75.77 o 
  12   2  18       53.06       61.53     21.96 o 
   1   3  18      166.26      177.99      9.31 o 
   2   3  18        0.94        5.97      2.09 o 
   3   3  18       12.82       21.21      7.42 o 
   4   3  18        9.97        8.23      5.99 o 
   5   3  18        4.08        4.54      5.18 o 
   6   3  18     1519.99     1628.89     65.65 o 
   7   3  18     1123.18     1208.85     27.57 o 
   8   3  18       30.23       17.69     21.58 o 
   9   3  18      143.20       98.79     15.09 o 
  10   3  18      321.37      272.55     24.87 o 
  11   3  18      174.75      174.37     34.10 o 
  12   3  18        0.21       51.96     18.76 o 
   0   4  18     3562.31     3870.24     75.95 o 
   1   4  18     2225.70     2199.71     32.46 o 
   2   4  18      207.91      210.53     13.13 o 
   3   4  18      157.43      105.22     18.87 o 
   4   4  18      239.78      276.64     28.56 o 
   5   4  18        1.17       12.20      8.80 o 
   6   4  18      471.17      482.78     40.61 o 
   7   4  18      849.77      885.52     31.24 o 
   8   4  18      870.19      899.34     48.04 o 
   9   4  18       35.54       24.73      7.89 o 
  10   4  18        5.03       15.38      8.63 o 
  11   4  18       46.15       30.39     17.48 o 
   1   5  18     4214.43     4478.35     70.94 o 
   2   5  18      701.39      669.40     16.06 o 
   3   5  18     1944.70     1890.74     39.52 o 
   4   5  18      722.29      832.35     48.92 o 
   5   5  18      105.73      135.37     19.76 o 
   6   5  18     1927.65     1957.92     48.02 o 
   7   5  18       31.61       31.47     10.25 o 
   8   5  18       55.77       70.95     14.98 o 
   9   5  18       22.74       20.56      8.61 o 
  10   5  18      252.23      219.06     23.60 o 
  11   5  18      120.24       96.28     16.11 o 
   0   6  18     7834.34     8526.07    258.04 o 
   1   6  18     3225.36     3297.46     65.28 o 
   2   6  18      169.55      173.63     19.44 o 
   3   6  18       70.96       66.35     15.52 o 
   4   6  18       57.40       51.22     10.98 o 
   5   6  18      835.89      765.48     35.70 o 
   6   6  18      374.86      345.01     73.97 o 
   7   6  18      356.83      402.69     60.45 o 
   8   6  18      548.00      547.37     50.33 o 
   9   6  18       30.17       19.78      6.22 o 
  10   6  18      827.92      871.25    104.03 o 
   1   7  18      179.91      180.70     23.06 o 
   2   7  18     2109.14     2252.53     38.91 o 
   3   7  18      258.06      185.05     31.51 o 
   4   7  18     1691.79     1860.23     55.22 o 
   5   7  18        7.48       -0.65     16.64 o 
   6   7  18        4.38       24.29     12.82 o 
   7   7  18       16.70       27.93     11.77 o 
   8   7  18       53.26       44.47     10.69 o 
   9   7  18       18.52       45.08     18.34 o 
   0   8  18     2453.44     2436.15    167.95 o 
   1   8  18       16.73       17.47      7.62 o 
   2   8  18      326.05      301.64     36.61 o 
   3   8  18      220.43      246.89     31.50 o 
   4   8  18      123.96      120.90     21.64 o 
   5   8  18      245.14      235.72     31.88 o 
   6   8  18       37.69       48.14     15.12 o 
   7   8  18       22.16       39.85     12.08 o 
   8   8  18        0.01       12.21     11.38 o 
   1   9  18      189.38      192.31     21.73 o 
   2   9  18       12.20       26.31     10.96 o 
   3   9  18        8.86       18.39      7.12 o 
   4   9  18       37.30       35.57     15.82 o 
   5   9  18       12.06        1.09     29.88 o 
   6   9  18        6.77        3.05     12.84 o 
   7   9  18       87.25       80.49     16.77 o 
   0  10  18      255.12      304.33     70.48 o 
   1  10  18      169.30      143.59     24.08 o 
   2  10  18       29.42       32.28      9.73 o 
   3  10  18      189.40      146.03     52.13 o 
   4  10  18      350.67      221.57     87.50 o 
   5  10  18       68.66       78.27     20.37 o 
   1  11  18      434.15      411.81     78.23 o 
   1   1  19      174.08      148.28      7.72 o 
   2   1  19     1154.99     1166.98     25.45 o 
   3   1  19      915.39      937.49     17.45 o 
   4   1  19      479.08      482.53     17.96 o 
   5   1  19     1321.22     1310.71     24.08 o 
   6   1  19      465.86      397.01     40.45 o 
   7   1  19     1305.68     1285.52     65.32 o 
   8   1  19      647.15      762.01     33.26 o 
   9   1  19      396.72      339.79     31.12 o 
  10   1  19      135.30      120.80     36.59 o 
  11   1  19      443.70      367.02    104.12 o 
  12   1  19       19.24       18.37     13.99 o 
   0   2  19      207.29      249.36     12.97 o 
   1   2  19       36.17       23.47      4.22 o 
   2   2  19     1912.97     1986.58     34.10 o 
   3   2  19      199.65      252.89     13.51 o 
   4   2  19        1.12        7.55      3.64 o 
   5   2  19        0.13        7.35      7.46 o 
   6   2  19       59.22       39.23      9.69 o 
   7   2  19      269.19      357.39     37.58 o 
   8   2  19      162.21       85.50     22.78 o 
   9   2  19        1.20       26.65     39.20 o 
  10   2  19       43.04       49.06      9.67 o 
  11   2  19        5.06      187.77     54.85 o 
  12   2  19       28.15       38.59     24.92 o 
   1   3  19     1342.09     1384.93     20.25 o 
   2   3  19       87.37       81.81      8.12 o 
   3   3  19      997.52      958.66     20.49 o 
   4   3  19      229.36      227.73     23.65 o 
   5   3  19      136.93      160.12     16.67 o 
   6   3  19      340.96      266.32     29.01 o 
   7   3  19      787.08      851.24     60.26 o 
   8   3  19     2451.67     2503.38     81.42 o 
   9   3  19       63.01       43.47      7.06 o 
  10   3  19       61.55       50.22      9.55 o 
  11   3  19        1.77       15.18     16.47 o 
  12   3  19       93.38      109.86     31.11 o 
   0   4  19     7290.36     8351.48    172.12 o 
   1   4  19        3.92        9.47      3.54 o 
   2   4  19       67.42       86.30     10.55 o 
   3   4  19      718.63      682.14     21.79 o 
   4   4  19        0.66       22.37      6.90 o 
   5   4  19     2085.67     2264.45     50.26 o 
   6   4  19     1515.06     1666.13     54.81 o 
   7   4  19      687.77      652.57     52.09 o 
   8   4  19       27.59       25.30      6.59 o 
   9   4  19       76.15       46.05     12.67 o 
  10   4  19      144.92       97.80     26.13 o 
  11   4  19       72.63       44.82     14.50 o 
   1   5  19      129.93      147.24     17.69 o 
   2   5  19     1291.94     1304.89     30.33 o 
   3   5  19      616.22      584.21     37.96 o 
   4   5  19      629.56      574.36     52.80 o 
   5   5  19      265.08      320.48     54.04 o 
   6   5  19       68.91       59.16     14.60 o 
   7   5  19       88.10       88.39     19.98 o 
   8   5  19       35.50       40.19      8.51 o 
   9   5  19        0.29       15.06      6.68 o 
  10   5  19       14.88       18.05      7.64 o 
  11   5  19       58.54       60.04     15.44 o 
   0   6  19      200.35      169.59     36.41 o 
   1   6  19      538.61      506.67     39.54 o 
   2   6  19      167.54      193.15     22.82 o 
   3   6  19     1826.06     2021.11     35.47 o 
   4   6  19      135.23      117.14     19.26 o 
   5   6  19      281.10      281.40     39.11 o 
   6   6  19      655.64      701.86     65.14 o 
   7   6  19      695.36      708.93     41.42 o 
   8   6  19       43.32       51.58     11.88 o 
   9   6  19       11.26       27.88      9.13 o 
  10   6  19        1.87        7.29      9.62 o 
   1   7  19      197.13      177.44     18.45 o 
   2   7  19      256.53      270.64     23.59 o 
   3   7  19       96.81      103.18     17.54 o 
   4   7  19      110.62       84.38     19.00 o 
   5   7  19      711.87      766.38     58.24 o 
   6   7  19       21.05       22.00     10.82 o 
   7   7  19        0.04       15.25      5.30 o 
   8   7  19       36.07       20.33      8.55 o 
   9   7  19      348.20      393.86     51.47 o 
   0   8  19       25.34       21.36     10.24 o 
   1   8  19       68.34       45.77      9.84 o 
   2   8  19        3.76       23.13     10.33 o 
   3   8  19     1447.38     1489.81     73.67 o 
   4   8  19       19.25       32.48     10.02 o 
   5   8  19       30.70       35.54      9.92 o 
   6   8  19        0.59       15.31      7.80 o 
   7   8  19      125.62       92.92     18.91 o 
   8   8  19        3.98       20.68      5.92 o 
   1   9  19      390.13      420.25     45.90 o 
   2   9  19       69.39       54.52     13.18 o 
   3   9  19       43.28       70.15     19.84 o 
   4   9  19      103.48      119.88     33.72 o 
   5   9  19      146.13       95.63     23.89 o 
   6   9  19        2.27       18.80     10.04 o 
   7   9  19        0.85        9.52      7.58 o 
   0  10  19      596.74      658.56    106.15 o 
   1  10  19       30.18       35.45     11.98 o 
   2  10  19       24.35       41.98     12.55 o 
   3  10  19      568.25      471.48     90.89 o 
   4  10  19       10.97       13.12     12.15 o 
   5  10  19        9.44        6.36      9.75 o 
   0   0  20     2253.58     2441.93     85.50 o 
   1   0  20      101.08       99.84     15.21 o 
   2   0  20     3418.13     3576.68     78.15 o 
   3   0  20      555.69      492.87     23.94 o 
   4   0  20     8073.12     8650.24    115.39 o 
   5   0  20       27.19       14.75      7.04 o 
   6   0  20       74.47       70.25     10.73 o 
   7   0  20     1597.63     1523.41     43.55 o 
   8   0  20      637.48      747.76     62.60 o 
   9   0  20      339.16      373.83     49.17 o 
  10   0  20      240.54      215.74     18.94 o 
  11   0  20       30.11      -14.18     22.10 o 
  12   0  20       31.48       15.76     18.01 o 
   1   1  20       66.99       65.38      6.01 o 
   2   1  20     1353.32     1402.85     19.02 o 
   3   1  20     1682.96     1701.29     22.54 o 
   4   1  20      231.07      206.71     19.04 o 
   5   1  20       40.87       23.64      6.08 o 
   6   1  20     4609.44     4955.82     93.99 o 
   7   1  20        4.18        2.04      6.97 o 
   8   1  20        8.89        9.34      5.38 o 
   9   1  20      272.06      298.35     40.80 o 
  10   1  20      422.86      417.69     54.32 o 
  11   1  20       19.37        2.93     11.17 o 
  12   1  20       12.27       75.38     34.05 o 
   0   2  20      152.39      129.77     10.93 o 
   1   2  20      610.09      610.56     17.34 o 
   2   2  20      188.89      158.13     15.98 o 
   3   2  20      108.33      107.94     11.15 o 
   4   2  20      901.20      903.15     16.21 o 
   5   2  20     1314.29     1322.47     21.69 o 
   6   2  20      449.62      457.17     38.22 o 
   7   2  20      887.35      877.94     71.93 o 
   8   2  20      538.35      516.63     45.19 o 
   9   2  20      356.67      397.61     23.73 o 
  10   2  20      229.06      190.63     23.45 o 
  11   2  20      574.51      616.47     72.12 o 
  12   2  20        0.50       32.37     18.04 o 
   1   3  20      163.71      174.50     13.42 o 
   2   3  20      146.16      128.10     11.52 o 
   3   3  20      114.47      108.74     13.12 o 
   4   3  20       27.06       33.40     10.72 o 
   5   3  20        7.57        8.79      5.78 o 
   6   3  20      528.21      539.83     41.52 o 
   7   3  20       65.01       67.55     14.51 o 
   8   3  20      183.83      123.86     25.61 o 
   9   3  20       27.73       38.31     10.89 o 
  10   3  20       39.00       37.20     36.51 o 
  11   3  20        0.13       37.56     22.60 o 
   0   4  20     2012.19     2157.81     44.72 o 
   1   4  20      292.55      263.65     16.10 o 
   2   4  20       76.74       71.14      9.62 o 
   3   4  20     2107.61     2362.44     49.60 o 
   4   4  20      464.61      516.36     38.00 o 
   5   4  20       16.98       15.75      8.03 o 
   6   4  20       85.49       89.88     17.14 o 
   7   4  20       24.79       16.48      7.09 o 
   8   4  20       13.01       25.37     12.66 o 
   9   4  20      154.45      129.10     16.85 o 
  10   4  20      157.58      137.08     25.99 o 
  11   4  20      158.65      172.62     40.17 o 
   1   5  20      446.47      468.13     27.86 o 
   2   5  20     1873.82     1930.59     37.95 o 
   3   5  20      548.13      530.53     36.06 o 
   4   5  20      160.03      159.05     25.67 o 
   5   5  20     2431.60     2554.72     47.69 o 
   6   5  20     1930.26     2111.22     65.15 o 
   7   5  20      946.28      834.37     70.95 o 
   8   5  20      309.22      248.52     28.76 o 
   9   5  20        9.35       26.69      7.45 o 
  10   5  20       16.32       25.71      7.41 o 
   0   6  20      778.29      903.23     86.27 o 
   1   6  20      236.86      213.91     26.93 o 
   2   6  20     1220.51     1161.11     25.40 o 
   3   6  20     1122.91     1186.70     26.82 o 
   4   6  20      501.96      516.29     50.99 o 
   5   6  20      297.19      255.89     39.10 o 
   6   6  20        8.77       25.03      9.50 o 
   7   6  20       24.34       43.12      8.81 o 
   8   6  20       18.91       23.19      6.47 o 
   9   6  20      103.47      106.15     18.13 o 
  10   6  20       13.37       18.97      7.70 o 
   1   7  20      125.96      113.95     17.08 o 
   2   7  20     2491.33     2613.88     94.70 o 
   3   7  20       11.40        9.54      5.63 o 
   4   7  20      174.17      145.46     26.16 o 
   5   7  20       31.05       43.47     10.54 o 
   6   7  20      191.03      155.63     25.02 o 
   7   7  20        0.46       11.95      7.85 o 
   8   7  20       14.87       32.09     10.46 o 
   9   7  20      115.25       88.99     23.40 o 
   0   8  20      847.94      873.46     70.70 o 
   1   8  20       53.46       35.37      7.89 o 
   2   8  20       62.51       50.58     10.62 o 
   3   8  20      270.60      312.28     45.17 o 
   4   8  20       42.78       55.05     14.83 o 
   5   8  20       40.51       20.52     18.40 o 
   6   8  20        1.19        4.71      9.33 o 
   7   8  20      280.22      266.76     49.49 o 
   8   8  20        0.68        9.60      7.49 o 
   1   9  20       11.42       10.03      7.41 o 
   2   9  20       40.19       18.41      7.09 o 
   3   9  20      213.26      209.93     32.93 o 
   4   9  20      652.44      741.00     66.19 o 
   5   9  20      255.02      255.97     35.24 o 
   6   9  20        4.54       25.43      9.09 o 
   0  10  20      160.35      110.78     32.80 o 
   1  10  20       76.24       41.89     13.80 o 
   2  10  20        1.02       18.68      7.56 o 
   3  10  20       33.36       44.16     13.46 o 
   4  10  20        8.44       36.31     15.01 o 
   1   1  21      364.92      344.86     11.35 o 
   2   1  21       11.00       10.20      5.22 o 
   3   1  21      394.60      337.35     15.57 o 
   4   1  21      160.80      175.77     22.32 o 
   5   1  21     2580.18     2711.11     59.11 o 
   6   1  21      187.86      175.43     20.73 o 
   7   1  21       94.98       82.88     13.55 o 
   8   1  21       43.46       41.28     10.78 o 
   9   1  21      229.19      175.83     28.70 o 
  10   1  21        0.21       12.39     12.70 o 
  11   1  21       14.55       56.71     16.31 o 
  12   1  21      229.39      250.36     67.71 o 
   0   2  21      532.80      489.33     21.88 o 
   1   2  21        0.83        5.77      4.04 o 
   2   2  21        0.84        8.70      4.09 o 
   3   2  21      131.71      142.36     17.17 o 
   4   2  21      272.39      285.61     19.05 o 
   5   2  21       28.05       18.04      5.27 o 
   6   2  21     3709.64     3959.54     58.17 o 
   7   2  21      880.82      913.34     30.55 o 
   8   2  21      222.65      189.91     32.67 o 
   9   2  21       49.67       43.84      7.23 o 
  10   2  21        6.46        7.54      5.03 o 
  11   2  21       72.28       63.84     30.24 o 
   1   3  21       82.38       72.01      8.68 o 
   2   3  21       25.19       20.51      3.94 o 
   3   3  21      102.99      131.45     18.16 o 
   4   3  21      102.97      110.01     16.65 o 
   5   3  21       67.75       80.59     10.62 o 
   6   3  21      628.46      680.41     42.75 o 
   7   3  21      832.68      802.62     42.98 o 
   8   3  21       44.79       47.82      8.29 o 
   9   3  21      335.96      410.73     32.18 o 
  10   3  21      464.00      531.96     36.36 o 
  11   3  21       22.23       47.42     19.81 o 
   0   4  21      280.85      274.88     24.44 o 
   1   4  21      137.11      149.02     15.42 o 
   2   4  21        3.33       14.14      3.87 o 
   3   4  21        4.94       12.26      7.07 o 
   4   4  21      149.29      164.04     21.85 o 
   5   4  21      267.42      256.44     30.88 o 
   6   4  21     1410.69     1362.76     42.86 o 
   7   4  21      153.79       97.68     12.98 o 
   8   4  21      224.15      223.91     30.99 o 
   9   4  21        0.18       14.09      6.31 o 
  10   4  21        0.03       28.88      8.73 o 
  11   4  21      154.41      111.16     39.70 o 
   1   5  21       44.49       33.89      6.21 o 
   2   5  21       80.19       87.69     12.61 o 
   3   5  21      166.21      193.64     22.53 o 
   4   5  21     1642.66     1653.65     33.72 o 
   5   5  21      228.03      338.49     52.29 o 
   6   5  21       87.73       46.18     12.64 o 
   7   5  21      177.38      251.16     28.61 o 
   8   5  21      403.09      380.22     28.52 o 
   9   5  21       15.54       15.22      6.00 o 
  10   5  21        0.23       18.81     11.63 o 
   0   6  21     2557.22     2722.96     77.88 o 
   1   6  21       81.22       71.91     13.09 o 
   2   6  21      418.07      515.23     40.88 o 
   3   6  21      231.23      253.33     23.17 o 
   4   6  21        2.40       26.08     12.36 o 
   5   6  21      180.91      122.74     24.00 o 
   6   6  21        9.70       22.17      8.62 o 
   7   6  21      149.81      131.14     19.70 o 
   8   6  21       18.06       15.91      7.75 o 
   9   6  21       39.23       40.54      8.50 o 
  10   6  21       15.23       43.41     10.92 o 
   1   7  21      299.15      308.34     30.04 o 
   2   7  21     1091.17     1143.99     55.93 o 
   3   7  21       56.42       38.16     10.03 o 
   4   7  21       71.25       70.02     16.73 o 
   5   7  21       47.73       31.92      8.27 o 
   6   7  21       18.29       21.51      7.26 o 
   7   7  21        7.19       27.14     11.53 o 
   8   7  21      101.94       90.14     14.81 o 
   9   7  21        3.08       23.08      8.57 o 
   0   8  21      374.77      323.15     59.03 o 
   1   8  21       62.98       57.90     12.61 o 
   2   8  21       15.82       23.50      8.16 o 
   3   8  21      229.69      236.76     31.63 o 
   4   8  21     1572.69     1820.27     93.07 o 
   5   8  21      274.48      365.23     57.68 o 
   6   8  21        1.28       20.88      7.34 o 
   7   8  21       23.52       23.34      9.54 o 
   1   9  21      222.56      239.32     36.74 o 
   2   9  21      430.28      461.97     42.90 o 
   3   9  21       28.69       29.64     14.39 o 
   4   9  21      158.74      125.83     19.54 o 
   5   9  21      103.68      102.26     21.84 o 
   6   9  21       12.91       25.02     11.49 o 
   0  10  21      367.61      314.72     67.90 o 
   1  10  21      146.82      154.83     33.21 o 
   2  10  21       82.40       62.47     17.71 o 
   3  10  21      204.89      166.50     38.49 o 
   0   0  22     1076.78     1117.97     53.59 o 
   1   0  22     5332.11     5869.48    116.16 o 
   2   0  22      327.68      356.39     20.95 o 
   3   0  22     3208.23     3327.87     65.92 o 
   4   0  22     4089.82     4395.95     69.36 o 
   5   0  22    10235.43    10407.74    523.65 o 
   6   0  22     4784.04     4980.79    156.50 o 
   7   0  22       38.94       39.63     17.10 o 
   8   0  22       93.64       90.17     18.29 o 
   9   0  22       51.65       73.00     15.37 o 
  10   0  22      106.66      126.17     31.45 o 
  11   0  22      344.63      296.91     68.59 o 
   1   1  22      539.25      581.17     18.65 o 
   2   1  22     1434.96     1540.71     21.66 o 
   3   1  22        4.64        4.14      3.70 o 
   4   1  22     5542.52     6075.24    103.35 o 
   5   1  22     2422.89     2531.59     59.58 o 
   6   1  22     5038.48     5511.44     87.50 o 
   7   1  22      199.82      188.77     19.01 o 
   8   1  22      309.86      250.18     31.26 o 
   9   1  22        4.98       13.35      8.02 o 
  10   1  22        0.21       23.14      5.75 o 
  11   1  22      171.61      188.12     35.18 o 
   0   2  22      191.64      184.85     23.05 o 
   1   2  22        0.84       13.89      3.16 o 
   2   2  22     1244.06     1345.35     19.84 o 
   4   2  22      130.03      107.55     13.66 o 
   5   2  22      676.55      693.65     32.15 o 
   6   2  22      258.93      159.69     29.67 o 
   7   2  22      116.10       96.75     18.34 o 
   8   2  22      612.30      629.72     32.41 o 
   9   2  22       34.56       35.83      8.67 o 
  10   2  22        0.64       21.93      9.95 o 
  11   2  22       11.35       21.36     16.02 o 
   1   3  22       11.83       17.72      3.16 o 
   2   3  22       62.34       58.10      7.76 o 
   3   3  22      431.42      513.16     28.95 o 
   4   3  22      621.17      651.63     43.12 o 
   5   3  22     1198.57     1304.55     27.43 o 
   6   3  22      128.36      107.52     13.99 o 
   7   3  22      439.82      437.83     34.24 o 
   8   3  22       18.11       21.44      5.83 o 
   9   3  22       60.99       36.60      6.04 o 
  10   3  22        0.61       11.62      9.63 o 
  11   3  22       41.39       91.78     23.14 o 
   0   4  22       18.19       17.01      3.89 o 
   1   4  22       96.50      101.85     10.77 o 
   2   4  22       12.14       17.01      4.08 o 
   3   4  22        2.22       16.31      8.03 o 
   4   4  22       28.42       49.48      9.10 o 
   5   4  22       52.71       34.61     10.34 o 
   6   4  22        0.06       61.90     25.67 o 
   7   4  22        0.10       24.02     12.90 o 
   8   4  22      112.02      120.15     18.27 o 
   9   4  22        0.16       26.78      7.06 o 
  10   4  22      190.64      155.80     24.19 o 
   1   5  22      250.38      252.32     25.85 o 
   2   5  22      137.96      125.05     15.76 o 
   3   5  22      303.91      302.39     29.73 o 
   4   5  22      114.64       93.15     14.35 o 
   5   5  22      270.78      265.61     31.54 o 
   6   5  22       73.60       97.23     16.49 o 
   7   5  22       48.83       49.27     11.09 o 
   8   5  22       31.79       37.97     10.36 o 
   9   5  22      104.67       76.18     11.31 o 
  10   5  22      126.11       90.62     20.34 o 
   0   6  22       26.90       55.10     20.88 o 
   1   6  22      117.11       99.34     16.47 o 
   2   6  22      517.79      553.68     39.62 o 
   3   6  22      933.01      874.99     42.53 o 
   4   6  22     1500.79     1612.78     64.40 o 
   5   6  22      288.62      336.87     41.96 o 
   6   6  22        0.84       19.54      6.97 o 
   7   6  22       63.75       74.62     13.56 o 
   8   6  22        5.50       27.07      7.92 o 
   9   6  22        8.64       21.71      7.81 o 
   1   7  22        6.78        5.46      4.84 o 
   2   7  22       75.36       76.71     17.74 o 
   3   7  22        2.01       22.48      7.72 o 
   4   7  22      437.84      430.64     48.71 o 
   5   7  22       30.42       41.95     12.82 o 
   6   7  22       28.45       20.84      8.71 o 
   7   7  22      153.65      149.56     25.19 o 
   8   7  22       25.95       32.46      7.96 o 
   0   8  22      933.01      989.38     66.76 o 
   1   8  22        3.81       15.49      5.84 o 
   2   8  22      150.77      146.03     20.08 o 
   3   8  22       66.38       21.61     10.51 o 
   4   8  22      152.91      161.52     26.60 o 
   5   8  22      625.71      652.57     57.83 o 
   6   8  22       21.06       35.66     12.66 o 
   7   8  22        1.08       13.05      7.72 o 
   1   9  22      142.84      120.60     21.39 o 
   2   9  22       25.97       33.37     11.78 o 
   3   9  22       50.54       47.72     13.92 o 
   4   9  22        0.62       31.39     15.12 o 
   5   9  22       14.02       33.84     10.59 o 
   0  10  22       48.83       49.98     29.28 o 
   1  10  22      175.57      156.09     36.23 o 
   2  10  22        5.19       30.59     13.63 o 
   1   1  23      137.19      122.68     13.74 o 
   2   1  23      269.75      230.24     16.12 o 
   3   1  23        9.07       13.18      3.26 o 
   4   1  23      877.69      804.74     44.78 o 
   5   1  23      713.27      670.82     35.25 o 
   6   1  23      179.95      191.76     34.78 o 
   7   1  23        3.45       12.40      6.60 o 
   8   1  23       22.13       31.42      8.05 o 
   9   1  23       50.77       56.40     10.62 o 
  10   1  23       42.28       45.47      9.38 o 
  11   1  23       15.48       41.85     18.49 o 
   0   2  23       20.64       14.18      6.51 o 
   1   2  23       27.38       21.61      4.10 o 
   2   2  23       92.82       86.95     10.33 o 
   4   2  23     1094.96     1204.12     26.54 o 
   5   2  23      696.51      626.13     36.50 o 
   6   2  23       20.96       14.96      5.24 o 
   7   2  23       89.36      106.53     13.74 o 
   8   2  23        9.19       26.57     21.22 o 
   9   2  23      112.31       88.51     16.21 o 
  10   2  23       64.61       73.62      9.29 o 
  11   2  23       89.27       63.80     26.04 o 
   1   3  23        0.90       11.74      5.43 o 
   2   3  23       84.51       79.02     10.52 o 
   3   3  23       28.44       26.36      6.88 o 
   4   3  23      115.65       91.17     18.09 o 
   5   3  23      409.04      407.18     35.97 o 
   6   3  23      218.62      200.91     23.53 o 
   7   3  23        0.01        9.34      7.53 o 
   8   3  23       46.06       39.21      6.26 o 
   9   3  23       16.30       20.09      6.03 o 
  10   3  23       60.23       35.47     16.72 o 
  11   3  23       43.87       76.21     32.62 o 
   0   4  23     1417.80     1670.14     45.51 o 
   1   4  23      485.50      467.77     27.14 o 
   2   4  23      258.54      222.75     20.38 o 
   3   4  23        7.39       16.61      5.83 o 
   4   4  23      102.89      106.63     16.93 o 
   5   4  23     4742.59     4832.28    119.05 o 
   6   4  23     2457.37     2793.69     96.45 o 
   7   4  23      361.08      356.27     37.19 o 
   8   4  23       16.55       26.20      6.51 o 
   9   4  23      101.62       67.02     13.44 o 
  10   4  23        0.09       35.76     10.76 o 
   1   5  23      312.30      395.58     32.56 o 
   2   5  23      595.36      624.30     36.22 o 
   3   5  23      582.85      609.66     36.15 o 
   4   5  23      173.28      185.27     20.56 o 
   5   5  23      125.51      143.34     28.90 o 
   6   5  23      254.35      296.65     35.91 o 
   7   5  23       62.32       58.43     11.15 o 
   8   5  23       39.32       43.02      9.16 o 
   9   5  23       23.35       23.46      7.99 o 
  10   5  23      426.49      538.42     59.73 o 
   0   6  23      239.20      220.18     27.10 o 
   1   6  23       56.58       49.23     10.85 o 
   2   6  23     1203.56     1180.37     38.16 o 
   3   6  23      333.26      273.90     34.45 o 
   4   6  23      236.36      172.65     26.95 o 
   5   6  23       92.18       57.24     12.92 o 
   6   6  23      905.56      813.43     44.91 o 
   7   6  23      192.57      160.30     21.84 o 
   8   6  23        1.88       19.68      6.45 o 
   9   6  23       57.97       53.27     10.23 o 
   1   7  23       31.45       31.23      8.09 o 
   2   7  23       21.73       21.25      6.96 o 
   3   7  23       14.46       41.93     13.16 o 
   4   7  23       37.00       49.96     14.00 o 
   5   7  23       19.69       24.70      7.84 o 
   6   7  23       65.15       51.23     13.17 o 
   7   7  23       16.66       30.30      8.31 o 
   8   7  23       53.37       52.40     10.97 o 
   0   8  23      523.39      472.65     88.72 o 
   1   8  23       85.02       83.75     14.89 o 
   2   8  23      175.34      151.53     21.90 o 
   3   8  23      687.51      677.16     54.35 o 
   4   8  23      219.53      187.22     31.50 o 
   5   8  23       87.20       83.67     17.22 o 
   6   8  23       47.95       43.97     10.05 o 
   7   8  23       37.28       48.35     11.31 o 
   1   9  23        4.82       26.10      8.71 o 
   2   9  23       17.99       21.58      8.44 o 
   3   9  23       51.46       63.85     14.50 o 
   4   9  23      500.64      521.06     72.92 o 
   5   9  23      159.59      123.94     22.92 o 
   0  10  23      598.18      592.13     96.02 o 
   1  10  23       40.37       27.95     14.11 o 
   0   0  24      425.74      492.46     44.13 o 
   1   0  24     1061.44     1138.77     29.73 o 
   2   0  24     1715.67     1840.74     35.38 o 
   3   0  24     2796.40     3033.67     76.13 o 
   4   0  24     1246.39     1239.38     33.67 o 
   5   0  24     2030.89     2158.13     46.23 o 
   6   0  24      722.81      804.38     46.22 o 
   7   0  24      112.75      106.67     23.45 o 
   8   0  24        0.38       32.71      8.39 o 
   9   0  24      229.94      194.92     55.23 o 
  10   0  24       83.76       70.16     11.83 o 
  11   0  24        4.48       10.54     30.16 o 
   1   1  24       50.71       39.77      5.58 o 
   2   1  24      151.05      168.67     15.16 o 
   3   1  24      238.73      222.88     15.54 o 
   5   1  24      348.47      277.27     26.32 o 
   6   1  24       81.22       96.40     12.23 o 
   7   1  24        0.00       26.67      9.00 o 
   8   1  24      184.65      154.31     22.63 o 
   9   1  24      245.68      257.41     18.10 o 
  10   1  24       34.79       23.73      7.24 o 
  11   1  24       44.90       61.12     18.59 o 
   0   2  24     1106.57     1135.16     26.72 o 
   1   2  24      321.66      345.61     20.49 o 
   2   2  24       22.86       22.67      4.43 o 
   3   2  24      111.70       42.37     22.31 o 
   4   2  24      809.78      879.93     42.05 o 
   5   2  24      775.70      711.35     43.75 o 
   6   2  24       69.62       63.32     10.99 o 
   7   2  24      282.47      309.24     29.49 o 
   8   2  24      608.62      642.36     40.92 o 
   9   2  24      148.18      122.08     21.19 o 
  10   2  24        3.55       37.02      9.65 o 
  11   2  24        3.85       28.80     16.85 o 
   1   3  24       48.73       56.60      9.05 o 
   2   3  24      579.87      644.85     31.19 o 
   3   3  24      258.77      281.94     29.82 o 
   4   3  24      749.16      810.71     51.39 o 
   5   3  24       13.11       13.90      6.04 o 
   6   3  24      834.95      905.52     36.69 o 
   7   3  24      482.97      486.41     21.36 o 
   8   3  24      154.53      114.79     16.62 o 
   9   3  24       66.99       62.26     11.29 o 
  10   3  24      160.94      160.66     34.13 o 
   0   4  24      289.22      266.90     35.88 o 
   1   4  24      274.08      247.45     21.49 o 
   2   4  24      584.12      532.56     31.84 o 
   3   4  24        0.03       24.20      6.45 o 
   4   4  24      282.69      345.19     40.21 o 
   5   4  24     1723.06     1711.20     83.55 o 
   6   4  24       69.01       68.23     14.13 o 
   7   4  24        0.89        4.82      6.58 o 
   8   4  24       33.42       48.34      9.21 o 
   9   4  24       30.94       28.14      8.42 o 
  10   4  24      183.11      127.85     26.03 o 
   1   5  24        1.12        7.91      4.25 o 
   2   5  24       45.20       40.09      7.34 o 
   3   5  24      297.29      291.77     33.02 o 
   4   5  24       39.03       30.31      7.42 o 
   5   5  24     1818.39     1819.67     76.11 o 
   6   5  24     1693.16     1909.57     76.12 o 
   7   5  24      541.74      550.09     34.30 o 
   8   5  24       34.32       36.43      7.47 o 
   9   5  24       58.73       43.80      9.05 o 
   0   6  24       35.84       21.77      9.34 o 
   1   6  24      503.08      577.95     39.09 o 
   2   6  24     1356.04     1435.36     51.64 o 
   3   6  24      423.15      523.94     44.67 o 
   4   6  24       49.91       59.17     13.45 o 
   5   6  24      377.41      325.13     41.58 o 
   6   6  24      511.21      490.52     49.04 o 
   7   6  24      167.20      179.12     23.86 o 
   8   6  24      134.71       85.84     15.35 o 
   9   6  24        1.25       17.07      7.47 o 
   1   7  24       60.27       57.79     11.15 o 
   2   7  24        9.91       26.84     12.90 o 
   3   7  24      299.77      321.67     34.64 o 
   4   7  24      258.27      216.74     33.63 o 
   5   7  24        0.08        5.43      8.87 o 
   6   7  24      304.79      275.94     43.92 o 
   7   7  24      101.71      124.65     16.17 o 
   0   8  24       28.89       29.99     15.23 o 
   1   8  24       61.98       63.35     15.78 o 
   2   8  24       12.41       24.33      7.55 o 
   3   8  24       70.40       51.50     11.71 o 
   4   8  24        0.01       29.35     15.65 o 
   5   8  24       17.31       30.67     10.21 o 
   6   8  24       30.51       24.37      8.54 o 
   1   9  24       27.29       26.71     15.38 o 
   2   9  24       18.86       27.17     12.10 o 
   3   9  24      268.90      236.70     46.39 o 
   4   9  24       43.99       49.15     13.82 o 
   1   1  25      450.11      479.47     23.79 o 
   2   1  25        0.71       16.51      4.70 o 
   3   1  25        1.19       12.48      5.95 o 
   4   1  25       10.11       27.94     23.41 o 
   5   1  25      395.91      460.20     41.21 o 
   6   1  25      152.33      140.19     13.32 o 
   7   1  25      344.99      369.60     28.61 o 
   8   1  25       48.30       33.63      7.13 o 
   9   1  25       42.72       49.34      9.01 o 
  10   1  25       25.33       32.38      9.86 o 
  11   1  25      235.64      243.99     57.48 o 
   0   2  25      731.26      723.38     49.48 o 
   1   2  25       12.01       18.72      4.20 o 
   2   2  25      437.47      405.83     25.04 o 
   3   2  25      696.53      714.52     43.14 o 
   4   2  25        2.46       18.49      7.25 o 
   5   2  25      135.04      116.85     15.02 o 
   6   2  25        0.47       14.02      7.03 o 
   7   2  25       83.32       72.72     11.36 o 
   8   2  25      107.65       94.65     14.96 o 
   9   2  25      139.45       95.06     16.30 o 
  10   2  25      149.99      136.96     18.19 o 
   1   3  25     1128.84     1277.23     27.31 o 
   2   3  25       22.26       15.11      4.71 o 
   3   3  25       38.51       44.59     10.18 o 
   4   3  25       20.20       17.86      9.78 o 
   5   3  25      112.17      107.37     16.19 o 
   6   3  25     1499.23     1555.73     55.96 o 
   7   3  25      418.61      424.08     39.47 o 
   8   3  25      345.95      315.16     31.25 o 
   9   3  25        0.48       22.43      6.12 o 
  10   3  25      121.42      110.86     22.27 o 
   0   4  25      799.40      837.45     70.91 o 
   1   4  25       53.89       57.99      8.25 o 
   2   4  25      149.40      170.58     18.43 o 
   3   4  25      175.67      201.35     22.81 o 
   4   4  25      152.57      158.17     16.14 o 
   5   4  25      356.20      302.03     35.78 o 
   6   4  25      215.03      207.73     26.60 o 
   7   4  25      239.16      275.35     30.49 o 
   8   4  25       34.66       39.35      7.53 o 
   9   4  25       30.56        9.03      7.54 o 
  10   4  25        0.19       33.11     42.04 o 
   1   5  25       11.92       15.02      4.62 o 
   2   5  25       57.60       41.94      8.05 o 
   3   5  25      192.68      120.15     18.76 o 
   4   5  25       10.65       19.45      7.72 o 
   5   5  25       90.18       69.58     13.06 o 
   6   5  25      126.86       98.70     16.64 o 
   7   5  25        7.47       22.74      6.27 o 
   8   5  25       31.81       46.73     18.42 o 
   9   5  25       38.89       37.12      9.75 o 
   0   6  25       54.11       48.12     16.09 o 
   1   6  25      178.90      162.55     19.92 o 
   2   6  25        1.05        5.32      6.98 o 
   3   6  25      279.83      249.11     30.67 o 
   4   6  25       38.16       37.14      8.10 o 
   5   6  25      206.32      165.51     23.25 o 
   6   6  25       35.75       34.80     10.00 o 
   7   6  25      118.95       84.04     12.14 o 
   8   6  25      449.53      374.78     43.43 o 
   1   7  25       20.56       23.99     10.40 o 
   2   7  25       25.28       30.21      6.94 o 
   3   7  25        1.30       27.65      8.48 o 
   4   7  25       19.86       10.63     11.93 o 
   5   7  25       49.14       43.32     10.25 o 
   6   7  25      173.10      140.87     20.26 o 
   7   7  25       14.26       11.10      8.29 o 
   0   8  25      675.54      693.00     74.13 o 
   1   8  25      314.35      278.12     60.11 o 
   2   8  25       22.90       38.83     10.73 o 
   3   8  25       78.69       71.88     12.31 o 
   4   8  25      446.29      402.91     41.97 o 
   5   8  25       25.85       41.19     10.25 o 
   6   8  25      181.19      126.58     24.43 o 
   1   9  25       17.47       25.88      9.43 o 
   2   9  25        6.00       24.66     11.35 o 
   3   9  25        8.46       24.23      6.94 o 
   0   0  26      500.09      538.56     56.81 o 
   1   0  26       75.40       86.60     18.05 o 
   2   0  26       64.42       65.33     10.83 o 
   3   0  26       21.53       17.44      7.26 o 
   4   0  26      676.66      729.20     54.62 o 
   5   0  26      249.09      234.73     28.64 o 
   6   0  26       33.44       35.64     11.56 o 
   7   0  26      110.25      123.39     32.18 o 
   8   0  26       13.04       26.97     11.55 o 
   9   0  26       86.11       70.91     17.43 o 
  10   0  26       44.21       50.71     13.59 o 
   1   1  26        0.83        7.88      3.86 o 
   2   1  26     1135.84     1167.49     26.34 o 
   3   1  26     1707.24     1834.21     27.68 o 
   4   1  26     8582.97     9405.50    159.12 o 
   5   1  26      721.39      786.29     41.76 o 
   6   1  26      147.37      178.35     22.76 o 
   7   1  26       22.46       31.07      6.12 o 
   8   1  26      104.98       92.74     16.51 o 
   9   1  26      107.12       87.32     13.58 o 
  10   1  26      266.80      221.31     30.02 o 
   0   2  26      283.71      261.77     35.49 o 
   1   2  26        0.41        9.46      5.81 o 
   2   2  26     1924.11     2024.76     48.04 o 
   3   2  26       60.64       29.20      8.98 o 
   4   2  26       33.67       42.50      9.02 o 
   5   2  26        0.02       -2.22      6.49 o 
   6   2  26       20.52       30.65      5.42 o 
   7   2  26        8.47       34.49      7.80 o 
   8   2  26      248.30      207.40     25.42 o 
   9   2  26       36.15       48.94      8.52 o 
  10   2  26       11.42       19.15     10.35 o 
   1   3  26       80.83       50.11      9.86 o 
   2   3  26       49.23       42.22      7.31 o 
   3   3  26       81.87      117.89     11.64 o 
   4   3  26      151.97      138.10     17.26 o 
   5   3  26       23.32       27.67      8.15 o 
   6   3  26      119.99       84.16     19.31 o 
   7   3  26      482.39      495.73     34.05 o 
   8   3  26       54.56       60.69     10.69 o 
   9   3  26        0.20       18.28      8.52 o 
  10   3  26        1.40       41.39      9.63 o 
   0   4  26      396.71      409.26     38.15 o 
   1   4  26       91.94       88.35     11.21 o 
   2   4  26       19.28       23.35      5.34 o 
   3   4  26        1.13       16.63      6.23 o 
   4   4  26       47.50       59.63     10.66 o 
   5   4  26       60.58       49.52     11.14 o 
   6   4  26      206.63      186.17     26.77 o 
   7   4  26       42.91       55.93     10.79 o 
   8   4  26        2.78       11.07      5.89 o 
   9   4  26      212.92      162.42     23.12 o 
   1   5  26       60.20       70.05      9.73 o 
   2   5  26        0.15       11.81      7.09 o 
   3   5  26      430.57      397.58     33.36 o 
   4   5  26      346.17      357.36     39.13 o 
   5   5  26      191.85      162.58     23.54 o 
   6   5  26      110.24      121.00     19.04 o 
   7   5  26       12.21       17.22      7.08 o 
   8   5  26      477.60      521.59     47.69 o 
   9   5  26       63.78       55.47     10.14 o 
   0   6  26      717.23      788.29     49.93 o 
   1   6  26       80.91       84.89     12.32 o 
   2   6  26       32.63       40.27      6.61 o 
   3   6  26        2.82       12.46      6.93 o 
   4   6  26        0.42       23.33      6.42 o 
   5   6  26       73.95       57.07     11.75 o 
   6   6  26       66.70       50.27     13.62 o 
   7   6  26       55.68       61.31     11.46 o 
   8   6  26      455.42      429.04     46.34 o 
   1   7  26      307.02      252.42     22.03 o 
   2   7  26      197.03      166.97     25.10 o 
   3   7  26      106.61       96.34     21.62 o 
   4   7  26       28.67       14.77     10.52 o 
   5   7  26        0.02       15.99      8.16 o 
   6   7  26       89.77       91.46     16.00 o 
   7   7  26       46.65       56.41      9.40 o 
   0   8  26      223.96      173.88     49.16 o 
   1   8  26       30.58       23.57     11.35 o 
   2   8  26      178.01      161.79     29.05 o 
   3   8  26        4.17        5.10      9.26 o 
   4   8  26      535.41      428.01     63.29 o 
   5   8  26      102.27      100.27     19.54 o 
   1   9  26        4.42       -0.55     15.52 o 
   2   9  26       86.50       69.14     18.70 o 
   1   1  27      215.04      220.75     23.02 o 
   2   1  27        0.02        4.91      7.25 o 
   3   1  27      238.87      242.79     21.35 o 
   4   1  27        6.23       12.81      9.65 o 
   5   1  27      200.27      182.31     22.48 o 
   6   1  27      211.59      187.52     28.02 o 
   7   1  27        4.08       18.64      8.54 o 
   8   1  27      106.03       94.01     15.76 o 
   9   1  27       24.77       31.72      8.42 o 
  10   1  27        0.05       15.52      9.46 o 
   0   2  27        0.82       15.22     10.05 o 
   1   2  27      151.89      189.62     18.89 o 
   2   2  27     1574.11     1644.87     48.74 o 
   3   2  27     1351.48     1308.35     47.65 o 
   4   2  27       16.55       25.54      9.30 o 
   5   2  27      157.92      172.94     22.30 o 
   6   2  27        6.21       26.07      7.87 o 
   7   2  27     1708.56     1891.57     81.92 o 
   8   2  27      840.92      937.63     49.31 o 
   9   2  27      248.23      209.35     32.12 o 
  10   2  27        6.75       23.15      7.65 o 
   1   3  27      127.51      129.79     14.14 o 
   2   3  27      499.73      512.61     29.40 o 
   3   3  27       76.89       60.64     10.84 o 
   4   3  27       77.92       59.63     10.07 o 
   5   3  27       77.86       79.08     12.51 o 
   6   3  27     1256.78     1411.81     61.37 o 
   7   3  27       35.32       40.80      9.71 o 
   8   3  27       52.63       59.59      9.49 o 
   9   3  27      269.57      296.76     45.49 o 
   0   4  27      120.44       91.25     21.24 o 
   1   4  27      313.17      263.58     19.18 o 
   2   4  27      285.04      258.25     28.48 o 
   3   4  27     1564.62     1633.62     58.78 o 
   4   4  27       83.33      101.77     16.83 o 
   5   4  27      655.23      751.51     33.90 o 
   6   4  27       99.38       88.60     12.88 o 
   7   4  27      586.71      600.58     40.30 o 
   8   4  27      431.62      408.29     48.52 o 
   9   4  27       16.68       16.19      6.63 o 
   1   5  27      130.54       88.53     15.64 o 
   2   5  27       87.73       82.51     13.94 o 
   3   5  27      236.15      208.83     26.64 o 
   4   5  27       25.08       24.70      7.62 o 
   5   5  27        0.21       24.72     10.03 o 
   6   5  27      596.65      649.56     38.58 o 
   7   5  27       31.89       31.19     14.26 o 
   8   5  27       96.74       87.21     14.60 o 
   0   6  27      141.16      158.99     23.33 o 
   1   6  27       32.65       26.49      6.26 o 
   2   6  27      111.11       69.15     11.83 o 
   3   6  27      111.85       82.45     15.24 o 
   4   6  27      299.34      265.67     33.00 o 
   5   6  27      130.14      150.04     26.21 o 
   6   6  27      318.85      290.45     29.88 o 
   7   6  27       10.26       21.42      7.20 o 
   1   7  27       39.47       38.74      9.37 o 
   2   7  27      221.86      184.24     28.25 o 
   3   7  27       47.93       41.98     10.58 o 
   4   7  27        2.52       32.47      9.60 o 
   5   7  27        3.48       14.37      6.04 o 
   6   7  27       38.88       42.20      8.79 o 
   0   8  27      690.57      645.56     92.28 o 
   1   8  27      383.78      474.98     53.14 o 
   2   8  27      286.51      246.90     47.34 o 
   3   8  27       40.62       34.53      9.57 o 
   4   8  27      542.58      554.78     48.10 o 
   0   0  28      768.34      801.60    143.54 o 
   1   0  28      535.74      594.32     54.50 o 
   2   0  28     1117.46     1182.43     36.37 o 
   3   0  28     3357.18     3574.70    149.33 o 
   4   0  28      479.23      485.63     36.70 o 
   5   0  28      511.30      594.75     45.28 o 
   6   0  28     1096.86     1260.33     69.44 o 
   7   0  28      299.51      299.92     50.72 o 
   8   0  28      112.46       97.49     22.93 o 
   9   0  28       95.02      135.32     22.97 o 
  10   0  28       15.29       26.92     15.35 o 
   1   1  28      264.14      255.25     25.50 o 
   2   1  28      344.85      337.14     25.50 o 
   3   1  28       68.88       67.49     10.83 o 
   4   1  28       25.24       21.92      5.46 o 
   5   1  28       39.76       54.38     10.25 o 
   6   1  28      152.32      154.93     19.59 o 
   7   1  28      128.45      108.52     15.52 o 
   8   1  28      369.77      316.57     35.84 o 
   9   1  28      221.29      172.96     27.20 o 
   0   2  28      128.27      151.47     33.44 o 
   1   2  28        1.90       12.96      6.21 o 
   2   2  28     1809.94     1747.37     66.92 o 
   3   2  28     1351.14     1415.40     41.10 o 
   4   2  28      275.82      296.70     28.08 o 
   5   2  28      138.17      120.73     16.50 o 
   6   2  28       99.39       92.48     14.56 o 
   7   2  28       41.63       59.93     10.56 o 
   8   2  28       22.65       21.21     11.80 o 
   9   2  28       24.88       18.54      6.86 o 
   1   3  28      580.93      535.50     35.99 o 
   2   3  28      387.11      334.00     25.15 o 
   3   3  28      373.12      365.98     31.21 o 
   4   3  28       96.02       79.93     12.25 o 
   5   3  28        8.81       16.60      5.97 o 
   6   3  28      300.34      261.73     24.09 o 
   7   3  28        0.77       20.27     13.07 o 
   8   3  28        6.18       22.37      8.96 o 
   9   3  28      372.60      394.09     39.94 o 
   0   4  28      932.87     1085.57     51.35 o 
   1   4  28      429.87      358.75     24.13 o 
   2   4  28      322.62      282.81     25.46 o 
   3   4  28       48.06       46.12     10.47 o 
   4   4  28      290.83      293.83     30.54 o 
   5   4  28       36.13       31.82      9.05 o 
   6   4  28      208.31      169.91     22.70 o 
   7   4  28       45.89       50.73     10.01 o 
   8   4  28       52.13       35.44     11.78 o 
   1   5  28       23.13       17.09      4.46 o 
   2   5  28       27.82       35.69      9.40 o 
   3   5  28       63.75       60.87     12.41 o 
   4   5  28      206.44      228.14     18.98 o 
   5   5  28     1078.62     1247.10     69.81 o 
   6   5  28      122.75       89.90     11.03 o 
   7   5  28       39.44       43.77     16.91 o 
   8   5  28        1.16       33.12      6.93 o 
   0   6  28        0.51        9.92      5.94 o 
   1   6  28        8.16       13.54      5.63 o 
   2   6  28        9.05       23.18      8.50 o 
   3   6  28       48.53       35.57     10.94 o 
   4   6  28      173.12      143.92     23.89 o 
   5   6  28       12.95       12.18      9.06 o 
   6   6  28       35.48       23.17      9.09 o 
   7   6  28      114.08      115.16     18.34 o 
   1   7  28       49.11       48.41     12.54 o 
   2   7  28      109.38       85.39     14.85 o 
   3   7  28        2.85       24.30      7.10 o 
   4   7  28      309.35      275.42     44.75 o 
   5   7  28      131.11      109.41     17.48 o 
   0   8  28       58.12       53.77     19.11 o 
   1   8  28        5.89       20.47     11.55 o 
   2   8  28       45.71       61.61     13.00 o 
   3   8  28       23.18       28.18      9.72 o 
   1   1  29      899.27      910.74     53.68 o 
   2   1  29      478.22      482.81     32.12 o 
   3   1  29        0.64       12.76      5.30 o 
   4   1  29        1.36       15.42      5.82 o 
   5   1  29        0.77       21.10      6.46 o 
   6   1  29        1.21       18.12      7.31 o 
   7   1  29      947.45      969.23     55.40 o 
   8   1  29      226.90      214.71     25.31 o 
   9   1  29       37.32       31.37      7.39 o 
   0   2  29      113.95       85.63     19.65 o 
   1   2  29      749.74      745.28     31.41 o 
   2   2  29      617.92      537.75     32.12 o 
   3   2  29      110.22       86.24     14.32 o 
   4   2  29       10.77       17.32      7.35 o 
   5   2  29      435.87      454.31     34.61 o 
   6   2  29        0.01       25.31      7.40 o 
   7   2  29       18.54       24.23      7.47 o 
   8   2  29      162.08      132.63     19.35 o 
   9   2  29      179.13      189.56     24.40 o 
   1   3  29     1175.31     1060.14     59.76 o 
   2   3  29      426.43      397.15     37.31 o 
   3   3  29       87.03       72.57     13.05 o 
   4   3  29       82.09       94.41     13.33 o 
   5   3  29      541.41      550.53     31.73 o 
   6   3  29        6.35       19.60     14.08 o 
   7   3  29      495.78      572.29     40.52 o 
   8   3  29      226.80      177.18     25.93 o 
   0   4  29      862.68      964.29     51.84 o 
   1   4  29      837.68      914.97     33.51 o 
   2   4  29       51.64       56.96      9.02 o 
   3   4  29      597.60      690.81     36.41 o 
   4   4  29      101.09       85.82     12.96 o 
   5   4  29      543.05      572.82     39.12 o 
   6   4  29      163.69      148.58     18.87 o 
   7   4  29      198.68      184.53     22.76 o 
   8   4  29       53.46       60.32     11.93 o 
   1   5  29       91.22       66.00     12.85 o 
   2   5  29       45.85       41.24      7.46 o 
   3   5  29        0.19       13.47      6.81 o 
   4   5  29        4.40       24.78      7.70 o 
   5   5  29        0.02       11.33      9.57 o 
   6   5  29        2.24       24.53      7.59 o 
   7   5  29      175.99      184.34     30.88 o 
   0   6  29        0.48       23.41     10.55 o 
   1   6  29       24.21       34.23      8.59 o 
   2   6  29        3.14       19.65      6.33 o 
   3   6  29      514.34      586.99     48.32 o 
   4   6  29      165.92      127.01     18.88 o 
   5   6  29        6.40       22.89      6.20 o 
   6   6  29        4.01       16.61      8.48 o 
   1   7  29      342.85      344.52     59.88 o 
   2   7  29       71.73       58.02     11.07 o 
   3   7  29        1.77       28.57      6.22 o 
   4   7  29       43.99       26.72      7.89 o 
   5   7  29      223.65      171.96     27.91 o 
   0   8  29      280.12      193.43     77.09 o 
   1   8  29      125.76       80.19     15.84 o 
   2   8  29       89.19       81.82     18.74 o 
   0   0  30      374.75      332.50     65.95 o 
   1   0  30      115.26      107.78     21.15 o 
   2   0  30       14.59       30.14      9.88 o 
   3   0  30      391.40      446.14     64.24 o 
   4   0  30      108.68      114.76     24.78 o 
   5   0  30       22.07       45.99     14.97 o 
   6   0  30      623.76      604.89     52.64 o 
   7   0  30       48.36       46.25     17.07 o 
   8   0  30      321.08      358.31     49.66 o 
   9   0  30      510.07      591.90     74.13 o 
   1   1  30       47.48       41.00      7.64 o 
   2   1  30      323.40      288.64     25.15 o 
   3   1  30      710.42      731.98     31.05 o 
   4   1  30      201.81      207.40     24.51 o 
   5   1  30       26.36       40.54      9.05 o 
   6   1  30     1380.14     1457.03     63.99 o 
   7   1  30      166.02      146.40     20.66 o 
   8   1  30       11.05       30.59      9.32 o 
   9   1  30       24.09       37.52     11.08 o 
   0   2  30        6.36       54.14     17.38 o 
   1   2  30        0.00       11.19      5.39 o 
   2   2  30       59.69       65.41     10.94 o 
   3   2  30       56.78       50.52      9.11 o 
   4   2  30     1101.94     1248.86     48.84 o 
   5   2  30       60.87       51.39     10.72 o 
   6   2  30      117.24       97.78     15.65 o 
   7   2  30       31.63       27.01      6.34 o 
   8   2  30      744.61      819.28     63.99 o 
   1   3  30      542.51      533.49     40.82 o 
   2   3  30       17.61       23.96      6.08 o 
   3   3  30      658.08      615.03     39.59 o 
   4   3  30        5.06       16.94      7.77 o 
   5   3  30       24.81       24.96     10.93 o 
   6   3  30      249.08      233.68     35.08 o 
   7   3  30        6.19       25.52      8.20 o 
   8   3  30      318.33      284.05     38.65 o 
   0   4  30      934.04      839.05     55.76 o 
   1   4  30       43.78       49.90      7.97 o 
   2   4  30      342.31      313.27     36.73 o 
   3   4  30      215.69      186.73     25.71 o 
   4   4  30      516.75      556.51     38.03 o 
   5   4  30      405.86      371.52     41.68 o 
   6   4  30       10.29       13.73     13.17 o 
   7   4  30        0.57       17.24      8.67 o 
   1   5  30      124.76      126.67     15.32 o 
   2   5  30      219.77      204.85     23.87 o 
   3   5  30      196.07      190.78     25.22 o 
   4   5  30      265.70      195.89     23.99 o 
   5   5  30       56.96       47.70      9.01 o 
   6   5  30       50.27       49.79      8.23 o 
   7   5  30       20.99       32.55      7.74 o 
   0   6  30        0.63       13.35      9.52 o 
   1   6  30       45.29       56.99     11.19 o 
   2   6  30      205.79      208.69     25.61 o 
   3   6  30       33.33       36.36      9.84 o 
   4   6  30        3.09       22.69      7.62 o 
   5   6  30      295.83      223.38     34.75 o 
   1   7  30      157.01      137.28     23.02 o 
   2   7  30       64.94       62.09     13.23 o 
   3   7  30       11.03       30.66      8.04 o 
   4   7  30      159.94      144.28     25.03 o 
   1   1  31      161.08      149.06     21.22 o 
   2   1  31        0.00       17.22      6.55 o 
   3   1  31        0.31       15.47      8.09 o 
   4   1  31      145.97      152.81     20.26 o 
   5   1  31      303.79      269.10     31.08 o 
   6   1  31      136.39      133.43     18.11 o 
   7   1  31        5.27        2.21      7.55 o 
   8   1  31        0.46       31.22      6.83 o 
   0   2  31     7132.54     7776.84    719.11 o 
   1   2  31      127.01      149.58     17.52 o 
   2   2  31      887.98      943.14     37.74 o 
   3   2  31      209.45      201.15     24.96 o 
   4   2  31       14.53       23.89     17.40 o 
   5   2  31       48.37       52.28      9.31 o 
   6   2  31        9.18       19.34      8.15 o 
   7   2  31       24.10       43.65      8.26 o 
   8   2  31        2.08       17.28     10.60 o 
   1   3  31      966.01     1144.62     47.59 o 
   2   3  31       83.41       73.62     10.23 o 
   3   3  31      171.51      149.40     18.83 o 
   4   3  31       78.45       73.49     11.41 o 
   5   3  31        2.39       26.49      8.34 o 
   6   3  31        4.27       32.77      8.82 o 
   7   3  31       93.01       95.16     13.30 o 
   0   4  31     1374.80     1388.90     92.94 o 
   1   4  31       90.41       68.17     10.51 o 
   2   4  31       45.99       42.85     10.04 o 
   3   4  31      126.18      120.76     18.07 o 
   4   4  31      618.63      687.78     41.18 o 
   5   4  31       93.73       90.48     11.15 o 
   6   4  31      248.33      238.40     30.62 o 
   7   4  31      237.06      271.10     39.55 o 
   1   5  31      245.92      236.62     25.87 o 
   2   5  31      185.56      159.34     24.17 o 
   3   5  31       12.85       25.14      7.99 o 
   4   5  31      143.42      126.45     15.56 o 
   5   5  31        0.14       14.15      7.06 o 
   6   5  31       58.13       61.02     12.33 o 
   0   6  31        7.54       26.81     17.35 o 
   1   6  31       20.22       35.13      8.64 o 
   2   6  31       15.10       28.43      7.25 o 
   3   6  31       31.85       32.34     10.48 o 
   4   6  31      158.76      139.58     21.99 o 
   5   6  31      138.43      110.32     16.57 o 
   1   7  31       18.73       39.56     10.57 o 
   2   7  31       14.33       34.17     10.26 o 
   3   7  31       57.35       70.42     13.43 o 
   0   0  32     2221.07     2282.94    196.99 o 
   1   0  32       99.27       99.36     19.89 o 
   2   0  32      253.31      242.57     34.80 o 
   3   0  32      103.69       96.50     31.94 o 
   4   0  32      587.98      717.89     53.75 o 
   5   0  32       64.49       65.12     19.44 o 
   6   0  32       43.80       36.42      9.51 o 
   7   0  32       28.85       39.70     10.81 o 
   8   0  32       90.65       71.07     14.66 o 
   1   1  32      130.65      137.76     17.88 o 
   2   1  32        1.72       29.09      6.89 o 
   3   1  32       68.30       66.87     10.06 o 
   4   1  32      439.51      475.41     36.46 o 
   5   1  32        0.04        8.56      6.70 o 
   6   1  32        2.93       10.97      6.00 o 
   7   1  32       55.40       49.70      9.24 o 
   8   1  32      240.39      231.36     35.36 o 
   0   2  32      927.60      962.25     73.74 o 
   1   2  32      409.26      389.19     37.66 o 
   2   2  32       17.42       29.92      6.97 o 
   3   2  32       52.28       60.01     10.60 o 
   4   2  32        1.69       29.08     11.14 o 
   5   2  32        1.41       18.12      6.52 o 
   6   2  32      620.72      721.98     48.33 o 
   7   2  32        3.22       24.53      6.32 o 
   1   3  32       19.04       22.05      5.16 o 
   2   3  32       33.27       27.78      7.32 o 
   3   3  32       27.03       24.64      5.48 o 
   4   3  32      175.22      146.19     21.93 o 
   5   3  32        0.26        6.49      7.17 o 
   6   3  32       10.77       31.06      6.10 o 
   7   3  32       60.91       57.00     10.09 o 
   0   4  32     1366.80     1527.54     96.71 o 
   1   4  32       13.25       21.58      5.04 o 
   2   4  32      351.44      322.88     33.73 o 
   3   4  32      462.69      493.20     43.80 o 
   4   4  32       95.68       83.47     14.30 o 
   5   4  32        4.04       28.05      7.82 o 
   6   4  32      128.77      124.17     18.32 o 
   1   5  32        0.40       31.28      8.29 o 
   2   5  32       90.25       73.91     13.03 o 
   3   5  32       87.52       63.35     11.55 o 
   4   5  32       29.70       37.71      7.56 o 
   5   5  32      126.93       96.41     15.03 o 
   0   6  32      173.19      181.82     51.20 o 
   1   6  32        0.00       24.07      8.46 o 
   2   6  32      101.80      100.12     17.79 o 
   3   6  32      529.02      526.24     46.73 o 
   4   6  32      160.79      136.34     23.61 o 
   1   1  33       33.04       32.86      5.99 o 
   2   1  33      196.54      177.56     22.68 o 
   3   1  33       55.93       53.77      9.95 o 
   4   1  33       75.11       82.59     12.27 o 
   5   1  33       69.01       66.57     12.02 o 
   6   1  33        1.77       33.93      7.59 o 
   7   1  33      377.15      291.85     46.01 o 
   0   2  33       21.69       12.65      6.78 o 
   1   2  33       39.90       43.41      8.41 o 
   2   2  33        0.31       19.22      6.02 o 
   3   2  33      200.89      187.37     23.18 o 
   4   2  33      200.81      198.84     25.88 o 
   5   2  33      158.29      155.21     20.16 o 
   6   2  33      179.76      173.27     22.02 o 
   7   2  33       55.65       44.08      8.44 o 
   1   3  33      656.73      585.76     38.10 o 
   2   3  33     1083.25     1217.49     61.50 o 
   3   3  33      457.26      508.26     35.71 o 
   4   3  33      308.37      312.77     39.05 o 
   5   3  33      275.67      210.39     24.17 o 
   6   3  33      103.20       95.25     14.42 o 
   0   4  33      240.85      247.19     44.32 o 
   1   4  33      140.77      154.50     23.22 o 
   2   4  33      145.38      143.86     20.03 o 
   3   4  33      331.02      312.82     29.69 o 
   4   4  33       15.09       40.93     10.02 o 
   5   4  33      115.09      129.56     16.14 o 
   1   5  33        4.62       18.66      8.65 o 
   2   5  33       87.12       78.67     12.50 o 
   3   5  33        2.36       15.46      8.74 o 
   4   5  33       69.22       49.75      9.35 o 
   0   6  33       41.26       66.18     18.20 o 
   1   6  33        0.91       28.36      7.49 o 
   2   6  33       55.11       69.69     13.70 o 
   0   0  34       39.01       34.83     14.54 o 
   1   0  34     1952.23     2062.71    166.33 o 
   2   0  34      792.59      863.33    100.13 o 
   3   0  34       44.91       37.86     15.50 o 
   4   0  34        7.78       10.82     10.08 o 
   5   0  34        7.40       40.34     10.99 o 
   6   0  34      118.22       84.41     17.41 o 
   1   1  34        3.54       17.54      6.46 o 
   2   1  34      160.31      167.90     26.90 o 
   3   1  34        3.80       14.74      7.32 o 
   4   1  34       25.73       38.01     17.64 o 
   5   1  34      311.62      267.84     40.55 o 
   6   1  34       57.10       41.30      7.54 o 
   0   2  34       78.69       61.13     16.63 o 
   1   2  34      456.26      435.10     34.75 o 
   2   2  34     1052.27     1120.05     57.84 o 
   3   2  34       66.23       66.18     13.32 o 
   4   2  34      232.53      215.15     28.58 o 
   5   2  34       30.10       44.91     11.69 o 
   6   2  34       43.29       41.15     11.96 o 
   1   3  34      938.81     1159.75     70.34 o 
   2   3  34      219.66      179.86     21.27 o 
   3   3  34       28.35       34.13     12.55 o 
   4   3  34       89.15       99.71     13.21 o 
   5   3  34      658.11      771.28     67.52 o 
   0   4  34       12.15       17.49     10.37 o 
   1   4  34       30.11       25.74      7.39 o 
   2   4  34      209.89      203.67     22.76 o 
   3   4  34        6.86        9.02      6.67 o 
   4   4  34       38.15       42.38     10.00 o 
   5   4  34      117.42      115.41     17.05 o 
   1   5  34       85.60       81.34     22.12 o 
   2   5  34        7.57       20.87      8.85 o 
   3   5  34        1.05       19.03      5.24 o 
   1   1  35      238.21      217.63     26.20 o 
   2   1  35        2.46       18.08      8.35 o 
   3   1  35       31.28       41.12     12.73 o 
   4   1  35        3.35       23.44      7.74 o 
   5   1  35       20.68       29.25      7.84 o 
   6   1  35       12.12       33.89      6.82 o 
   0   2  35      429.20      369.09     69.82 o 
   1   2  35       80.67       61.94     10.81 o 
   2   2  35       73.54       64.39     11.97 o 
   3   2  35      103.47       89.36     13.74 o 
   4   2  35      136.11      130.69     15.73 o 
   5   2  35        2.81       21.12      6.50 o 
   1   3  35        3.58       25.24      9.01 o 
   2   3  35       19.57       28.25      8.53 o 
   3   3  35       50.15       41.25      8.61 o 
   4   3  35       71.70       57.96     10.48 o 
   5   3  35        1.16       20.57      7.69 o 
   0   4  35      132.47       79.22     28.55 o 
   1   4  35      358.95      286.56     47.10 o 
   2   4  35       63.82       67.03     10.58 o 
   3   4  35      465.27      485.53     49.95 o 
   4   4  35        1.92       25.10      8.42 o 
   1   5  35       51.36       50.75     11.31 o 
   2   5  35       99.63       85.85     17.50 o 
   0   0  36      207.17      175.13     46.23 o 
   1   0  36       61.79       78.05     18.64 o 
   2   0  36       74.79       82.89     19.62 o 
   3   0  36       56.70       47.23     19.03 o 
   4   0  36      479.77      510.39     71.33 o 
   5   0  36      204.39      176.85     51.85 o 
   1   1  36      164.67      150.66     18.49 o 
   2   1  36      335.39      316.13     37.68 o 
   3   1  36      706.04      708.24     62.09 o 
   4   1  36      155.60      131.25     17.50 o 
   5   1  36      136.26      104.91     15.29 o 
   0   2  36      452.53      407.34     71.77 o 
   1   2  36        1.60       29.93     10.44 o 
   2   2  36       28.42       40.16      8.61 o 
   3   2  36      139.70      136.63     16.98 o 
   4   2  36        4.18       24.11      7.10 o 
   1   3  36      122.06      118.88     18.01 o 
   2   3  36       90.85       92.32     15.38 o 
   3   3  36        1.46       15.44      7.29 o 
   0   4  36       74.10       88.68     28.31 o 
   1   4  36      236.39      188.89     34.61 o 
   2   4  36        6.60       21.79      5.47 o 
   1   1  37      132.70      157.57     22.90 o 
   2   1  37       23.66       27.82     11.28 o 
   3   1  37       18.97       40.06      8.19 o 
   4   1  37        3.46       25.94      7.38 o 
   0   2  37       74.73      116.85     27.45 o 
   1   2  37       13.38       33.11     10.30 o 
   2   2  37        8.91       20.42      9.27 o 
   3   2  37        7.72       27.03      7.29 o 
   1   3  37       88.78       94.32     18.46 o 
   2   3  37      231.54      163.43     38.43 o 
   0   0  38        0.15       11.15     31.92 o 
   1   0  38       80.63       90.08     31.70 o 
   2   0  38      106.66      121.21     25.19 o 
   1   1  38       12.15       26.46      8.33 o 
   2   1  38      164.29      117.20     24.00 o 
   0   2  38       18.55       67.32     24.48 o 
   1   2  38      128.26      101.98     24.90 o 
                                                 
